# Supplementary material for: Working Memory Training: Assessing the Efficiency of Mnemonic Strategies
Source: Entropy (Basel). 2020 May 20;22(5):577. doi: 10.3390/e22050577 (PMC7517097; doi:10.3390/e22050577)
Supplement: Supplementary file 1 [file entropy-22-00577-s001.zip]

Archive with 188 entries (181 files):
- data/
- data/.DS_Store
- __MACOSX/
- __MACOSX/data/
- __MACOSX/data/._.DS_Store
- data/controls/
- data/controls/.DS_Store
- __MACOSX/data/controls/
- __MACOSX/data/controls/._.DS_Store
- data/controls/mattina_300_201910080933.csv
- __MACOSX/data/controls/._mattina_300_201910080933.csv
- data/controls/mattina_301_201910080933.csv
- __MACOSX/data/controls/._mattina_301_201910080933.csv
- data/controls/mattina_302_201910080933.csv
- __MACOSX/data/controls/._mattina_302_201910080933.csv
- data/controls/mattina_304_201910080934.csv
- __MACOSX/data/controls/._mattina_304_201910080934.csv
- data/controls/mattina_305_201910080933.csv
- __MACOSX/data/controls/._mattina_305_201910080933.csv
- data/controls/mattina_306_201910080934.csv
- __MACOSX/data/controls/._mattina_306_201910080934.csv
- data/controls/mattina_307_201910080933.csv
- __MACOSX/data/controls/._mattina_307_201910080933.csv
- data/controls/mattina_308_201910080935.csv
- __MACOSX/data/controls/._mattina_308_201910080935.csv
- data/controls/mattina_309_201910080934.csv
- __MACOSX/data/controls/._mattina_309_201910080934.csv
- data/controls/mattina_310_201910080933.csv
- __MACOSX/data/controls/._mattina_310_201910080933.csv
- data/controls/mattina_312_201910080933.csv
- __MACOSX/data/controls/._mattina_312_201910080933.csv
- data/controls/mattina_313_201910080933.csv
- __MACOSX/data/controls/._mattina_313_201910080933.csv
- data/controls/mattina_315_201910080933.csv
- __MACOSX/data/controls/._mattina_315_201910080933.csv
- data/controls/mattina_316_201910080933.csv
- __MACOSX/data/controls/._mattina_316_201910080933.csv
- data/controls/mattina_317_201910080934.csv
- __MACOSX/data/controls/._mattina_317_201910080934.csv
- data/controls/mattina_319_201910080933.csv
- __MACOSX/data/controls/._mattina_319_201910080933.csv
- data/controls/mattina_320_201910080935.csv
- __MACOSX/data/controls/._mattina_320_201910080935.csv
- data/controls/mattina_321_201910080933.csv
- __MACOSX/data/controls/._mattina_321_201910080933.csv
- data/controls/mattina_322_201910080933.csv
- __MACOSX/data/controls/._mattina_322_201910080933.csv
- data/controls/mattina_323_201910080933.csv
- __MACOSX/data/controls/._mattina_323_201910080933.csv
- data/controls/mattina_324_201910080933.csv
- __MACOSX/data/controls/._mattina_324_201910080933.csv
- data/controls/pomeriggio_300_201910081431.csv
- __MACOSX/data/controls/._pomeriggio_300_201910081431.csv
- data/controls/pomeriggio_301_201910081431.csv
- __MACOSX/data/controls/._pomeriggio_301_201910081431.csv
- data/controls/pomeriggio_302_201910081431.csv
- __MACOSX/data/controls/._pomeriggio_302_201910081431.csv
- data/controls/pomeriggio_304_201910081432.csv
- __MACOSX/data/controls/._pomeriggio_304_201910081432.csv
- data/controls/pomeriggio_305_201910081431.csv
- __MACOSX/data/controls/._pomeriggio_305_201910081431.csv
- data/controls/pomeriggio_306_201910081432.csv
- __MACOSX/data/controls/._pomeriggio_306_201910081432.csv
- data/controls/pomeriggio_307_201910081432.csv
- __MACOSX/data/controls/._pomeriggio_307_201910081432.csv
- data/controls/pomeriggio_308_201910081432.csv
- __MACOSX/data/controls/._pomeriggio_308_201910081432.csv
- data/controls/pomeriggio_309_201910081432.csv
- __MACOSX/data/controls/._pomeriggio_309_201910081432.csv
- data/controls/pomeriggio_310_201910081428.csv
- __MACOSX/data/controls/._pomeriggio_310_201910081428.csv
- data/controls/pomeriggio_312_201910081431.csv
- __MACOSX/data/controls/._pomeriggio_312_201910081431.csv
- data/controls/pomeriggio_313_201910081431.csv
- __MACOSX/data/controls/._pomeriggio_313_201910081431.csv
- data/controls/pomeriggio_315_201910081431.csv
- __MACOSX/data/controls/._pomeriggio_315_201910081431.csv
- data/controls/pomeriggio_316_201910081432.csv
- __MACOSX/data/controls/._pomeriggio_316_201910081432.csv
- data/controls/pomeriggio_317_201910081431.csv
- __MACOSX/data/controls/._pomeriggio_317_201910081431.csv
- data/controls/pomeriggio_319_201910081431.csv
- __MACOSX/data/controls/._pomeriggio_319_201910081431.csv
- data/controls/pomeriggio_320_201910081431.csv
- __MACOSX/data/controls/._pomeriggio_320_201910081431.csv
- data/controls/pomeriggio_321_201910081432.csv
- __MACOSX/data/controls/._pomeriggio_321_201910081432.csv
- data/controls/pomeriggio_322_201910081431.csv
- __MACOSX/data/controls/._pomeriggio_322_201910081431.csv
- data/controls/pomeriggio_323_201910081432.csv
- __MACOSX/data/controls/._pomeriggio_323_201910081432.csv
- data/controls/pomeriggio_324_201910081431.csv
- __MACOSX/data/controls/._pomeriggio_324_201910081431.csv
- __MACOSX/data/._controls
- data/experimentals/
- data/experimentals/.DS_Store
- __MACOSX/data/experimentals/
- __MACOSX/data/experimentals/._.DS_Store
- data/experimentals/mattina_200_201909110938.csv
- __MACOSX/data/experimentals/._mattina_200_201909110938.csv
- data/experimentals/mattina_201_201909110937.csv
- __MACOSX/data/experimentals/._mattina_201_201909110937.csv
- data/experimentals/mattina_202_201909110935.csv
- __MACOSX/data/experimentals/._mattina_202_201909110935.csv
- data/experimentals/mattina_203_201909110934.csv
- __MACOSX/data/experimentals/._mattina_203_201909110934.csv
- data/experimentals/mattina_204_201909110936.csv
- __MACOSX/data/experimentals/._mattina_204_201909110936.csv
- data/experimentals/mattina_205_201909110936.csv
- __MACOSX/data/experimentals/._mattina_205_201909110936.csv
- data/experimentals/mattina_206_201909110935.csv
- __MACOSX/data/experimentals/._mattina_206_201909110935.csv
- data/experimentals/mattina_207_201909110935.csv
- __MACOSX/data/experimentals/._mattina_207_201909110935.csv
- data/experimentals/mattina_208_201909110935.csv
- __MACOSX/data/experimentals/._mattina_208_201909110935.csv
- data/experimentals/mattina_209_201909110935.csv
- __MACOSX/data/experimentals/._mattina_209_201909110935.csv
- data/experimentals/mattina_211_201909110935.csv
- __MACOSX/data/experimentals/._mattina_211_201909110935.csv
- data/experimentals/mattina_212_201909110934.csv
- __MACOSX/data/experimentals/._mattina_212_201909110934.csv
- data/experimentals/mattina_213_201909110933.csv
- __MACOSX/data/experimentals/._mattina_213_201909110933.csv
- data/experimentals/mattina_214_201909110942.csv
- __MACOSX/data/experimentals/._mattina_214_201909110942.csv
- data/experimentals/mattina_215_201909110935.csv
- __MACOSX/data/experimentals/._mattina_215_201909110935.csv
- data/experimentals/mattina_217_201909110935.csv
- __MACOSX/data/experimentals/._mattina_217_201909110935.csv
- data/experimentals/mattina_219_201909110945.csv
- __MACOSX/data/experimentals/._mattina_219_201909110945.csv
- data/experimentals/mattina_220_201909110946.csv
- __MACOSX/data/experimentals/._mattina_220_201909110946.csv
- data/experimentals/mattina_221_201909110933.csv
- __MACOSX/data/experimentals/._mattina_221_201909110933.csv
- data/experimentals/mattina_222_201909110935.csv
- __MACOSX/data/experimentals/._mattina_222_201909110935.csv
- data/experimentals/mattina_224_201909110933.csv
- __MACOSX/data/experimentals/._mattina_224_201909110933.csv
- data/experimentals/pomeriggio_200_201909111441.csv
- __MACOSX/data/experimentals/._pomeriggio_200_201909111441.csv
- data/experimentals/pomeriggio_201_201909111440.csv
- __MACOSX/data/experimentals/._pomeriggio_201_201909111440.csv
- data/experimentals/pomeriggio_202_201909111440.csv
- __MACOSX/data/experimentals/._pomeriggio_202_201909111440.csv
- data/experimentals/pomeriggio_203_201909111449.csv
- __MACOSX/data/experimentals/._pomeriggio_203_201909111449.csv
- data/experimentals/pomeriggio_204_201909111440.csv
- __MACOSX/data/experimentals/._pomeriggio_204_201909111440.csv
- data/experimentals/pomeriggio_205_201909111443.csv
- __MACOSX/data/experimentals/._pomeriggio_205_201909111443.csv
- data/experimentals/pomeriggio_206_201909111440.csv
- __MACOSX/data/experimentals/._pomeriggio_206_201909111440.csv
- data/experimentals/pomeriggio_207_201909111442.csv
- __MACOSX/data/experimentals/._pomeriggio_207_201909111442.csv
- data/experimentals/pomeriggio_208_201909111441.csv
- __MACOSX/data/experimentals/._pomeriggio_208_201909111441.csv
- data/experimentals/pomeriggio_209_201909111440.csv
- __MACOSX/data/experimentals/._pomeriggio_209_201909111440.csv
- data/experimentals/pomeriggio_211_201909111441.csv
- __MACOSX/data/experimentals/._pomeriggio_211_201909111441.csv
- data/experimentals/pomeriggio_212_201909111440.csv
- __MACOSX/data/experimentals/._pomeriggio_212_201909111440.csv
- data/experimentals/pomeriggio_213_201909111441.csv
- __MACOSX/data/experimentals/._pomeriggio_213_201909111441.csv
- data/experimentals/pomeriggio_214_201909111440.csv
- __MACOSX/data/experimentals/._pomeriggio_214_201909111440.csv
- data/experimentals/pomeriggio_215_201909111440.csv
- __MACOSX/data/experimentals/._pomeriggio_215_201909111440.csv
- data/experimentals/pomeriggio_217_201909111440.csv
- __MACOSX/data/experimentals/._pomeriggio_217_201909111440.csv
- data/experimentals/pomeriggio_219_201909111440.csv
- __MACOSX/data/experimentals/._pomeriggio_219_201909111440.csv
- data/experimentals/pomeriggio_220_201909111440.csv
- __MACOSX/data/experimentals/._pomeriggio_220_201909111440.csv
- data/experimentals/pomeriggio_221_201909111440.csv
- __MACOSX/data/experimentals/._pomeriggio_221_201909111440.csv
- data/experimentals/pomeriggio_222_201909111440.csv
- __MACOSX/data/experimentals/._pomeriggio_222_201909111440.csv
- data/experimentals/pomeriggio_223_201909111448.csv
- __MACOSX/data/experimentals/._pomeriggio_223_201909111448.csv
- data/experimentals/pomeriggio_224_201909111452.csv
- __MACOSX/data/experimentals/._pomeriggio_224_201909111452.csv
- __MACOSX/data/._experimentals
- data/README.txt
- __MACOSX/data/._README.txt
- __MACOSX/._data
