# Supplementary material for: Working Memory Training: Assessing the Efficiency of Mnemonic Strategies
Source: Entropy (Basel). 2020 May 20;22(5):577. doi: 10.3390/e22050577 (PMC7517097; doi:10.3390/e22050577)
Supplement: Supplementary file 1 [file entropy-22-00577-s001.zip › data/controls/mattina_305_201910080933.csv]

#Expyriment 0.9.1b2 (Python 3.6.6)	.xpd-file	coding: cp1252
#date: Tue Oct 08 2019 09:33:03
#--EXPERIMENT INFO
#e mainfile: mattina.py
#e sha1: None
#e modules:
#e Experiment: Nback experiment
#e no between subject factors
#--SUBJECT INFO
#s id: 305
subject_id
305	3-BACK EXPERIMENT
305	34	21	40	31	21	40	47	3	7	25	3	27	20	33	19	13	25	33	36	31	33	21	38	9	9	23	2	4	13	3	36	13	11	3	19	11	3	19	38	42	36	29	38	1	30	38	1	35	44
305	1	1	1	1	1	1	1	1	1	1	1	1	1	0	0	1	1	1	1	1	1	1	1	1	1	1	1	1	1	1	1	1	1	1	0	1	1	1	1	1	1	1	1	1	1	1	1	1	0
[truncated: 54 more columns]
