# Supplementary material for: Working Memory Training: Assessing the Efficiency of Mnemonic Strategies
Source: Entropy (Basel). 2020 May 20;22(5):577. doi: 10.3390/e22050577 (PMC7517097; doi:10.3390/e22050577)
Supplement: Supplementary file 1 [file entropy-22-00577-s001.zip › data/controls/mattina_309_201910080934.csv]

#Expyriment 0.9.1b2 (Python 3.6.6)	.xpd-file	coding: cp1252
#date: Tue Oct 08 2019 09:34:22
#--EXPERIMENT INFO
#e mainfile: mattina.py
#e sha1: None
#e modules:
#e Experiment: Nback experiment
#e no between subject factors
#--SUBJECT INFO
#s id: 309
subject_id
309	3-BACK EXPERIMENT
309	34	6	2	11	6	5	25	30	33	25	30	33	8	19	42	22	13	12	20	11	7	43	25	37	38	25	37	38	21	30	45	21	44	17	21	8	17	38	8	5	1	8	42	1	8	42	12	25	41
309	1	1	1	1	1	1	1	1	1	1	1	1	1	1	1	1	1	1	1	1	1	1	1	1	1	1	1	1	1	1	1	1	1	1	1	1	1	1	1	1	1	1	1	1	1	1	1	1	1
[truncated: 54 more columns]
