# Supplementary material for: Working Memory Training: Assessing the Efficiency of Mnemonic Strategies
Source: Entropy (Basel). 2020 May 20;22(5):577. doi: 10.3390/e22050577 (PMC7517097; doi:10.3390/e22050577)
Supplement: Supplementary file 1 [file entropy-22-00577-s001.zip › data/controls/mattina_313_201910080933.csv]

#Expyriment 0.9.1b2 (Python 3.6.6)	.xpd-file	coding: cp1252
#date: Tue Oct 08 2019 09:33:13
#--EXPERIMENT INFO
#e mainfile: mattina.py
#e sha1: None
#e modules:
#e Experiment: Nback experiment
#e no between subject factors
#--SUBJECT INFO
#s id: 313
subject_id
313	3-BACK EXPERIMENT
313	45	43	10	3	28	38	43	28	1	25	11	47	21	33	47	41	29	15	21	29	30	9	13	29	11	13	34	11	13	47	6	7	47	2	11	25	22	4	21	42	38	41	42	36	41	34	12	17	14
313	1	1	1	0	1	1	1	1	1	1	1	1	1	1	1	0	0	1	1	1	0	1	0	1	1	0	1	1	1	0	1	0	1	1	1	0	1	1	0	0	1	0	1	1	1	1	0	1	1
[truncated: 54 more columns]
