# Supplementary material for: Working Memory Training: Assessing the Efficiency of Mnemonic Strategies
Source: Entropy (Basel). 2020 May 20;22(5):577. doi: 10.3390/e22050577 (PMC7517097; doi:10.3390/e22050577)
Supplement: Supplementary file 1 [file entropy-22-00577-s001.zip › data/controls/mattina_315_201910080933.csv]

#Expyriment 0.9.1b2 (Python 3.6.6)	.xpd-file	coding: cp1252
#date: Tue Oct 08 2019 09:33:13
#--EXPERIMENT INFO
#e mainfile: mattina.py
#e sha1: None
#e modules:
#e Experiment: Nback experiment
#e no between subject factors
#--SUBJECT INFO
#s id: 315
subject_id
315	3-BACK EXPERIMENT
315	13	11	20	9	30	10	2	45	45	27	39	6	27	28	6	27	28	45	18	39	15	45	16	17	27	22	8	20	48	8	1	20	2	1	45	9	45	30	31	32	15	15	32	15	2	24	19	20	17
315	1	1	1	1	1	1	1	1	1	1	1	1	1	1	1	1	1	1	0	1	1	1	1	1	1	1	1	1	0	1	0	1	1	1	1	1	1	1	1	1	1	1	1	1	1	1	1	1	1
[truncated: 54 more columns]
