# Supplementary material for: Working Memory Training: Assessing the Efficiency of Mnemonic Strategies
Source: Entropy (Basel). 2020 May 20;22(5):577. doi: 10.3390/e22050577 (PMC7517097; doi:10.3390/e22050577)
Supplement: Supplementary file 1 [file entropy-22-00577-s001.zip › data/controls/mattina_320_201910080935.csv]

#Expyriment 0.9.1b2 (Python 3.6.6)	.xpd-file	coding: cp1252
#date: Tue Oct 08 2019 09:35:07
#--EXPERIMENT INFO
#e mainfile: mattina.py
#e sha1: None
#e modules:
#e Experiment: Nback experiment
#e no between subject factors
#--SUBJECT INFO
#s id: 320
subject_id
320	3-BACK EXPERIMENT
320	10	34	15	33	34	15	5	23	9	39	26	31	44	45	31	36	45	12	36	22	12	3	22	16	3	43	24	9	7	5	18	5	5	18	45	18	18	40	18	24	13	22	24	48	35	47	30	35	18
320	0	1	1	1	1	1	1	1	1	1	1	1	1	1	1	1	1	0	1	1	1	0	1	1	1	1	1	1	0	1	0	1	1	1	1	1	1	1	1	1	1	1	1	1	1	1	0	0	1
[truncated: 54 more columns]
