# Supplementary material for: Working Memory Training: Assessing the Efficiency of Mnemonic Strategies
Source: Entropy (Basel). 2020 May 20;22(5):577. doi: 10.3390/e22050577 (PMC7517097; doi:10.3390/e22050577)
Supplement: Supplementary file 1 [file entropy-22-00577-s001.zip › data/controls/pomeriggio_300_201910081431.csv]

#Expyriment 0.9.1b2 (Python 3.6.6)	.xpd-file	coding: cp1252
#date: Tue Oct 08 2019 14:31:42
#--EXPERIMENT INFO
#e mainfile: pomeriggio.py
#e sha1: None
#e modules:
#e Experiment: Working memory experiment
#e no between subject factors
#--SUBJECT INFO
#s id: 300
subject_id
300	AUDIO WORDS EXPERIMENT
300	stimulus audio words:
300	panda	fragola	cocco	palla	serpente	carrello	vino	bruco	chiave	trofeo	fuoco	mattoni	martello	mucca	torta	miele
300	memorization time after each word:
300	1.052	1.049	1.046	1.052	1.053	1.048	1.046	1.052	1.048	1.047	1.049	1.053	1.052	1.046	1.055	1.048
300	memorization time after all words:
300	2.432
300	retrieved audio words:
300	panda	fragola	fungo	fiore	mattoni	cocco	serpente	bruco	birra	torta	bomba	pennello	trofeo	martello	sapone	valigia
300	retrieval times:
300	6.494	13.943	7.592	15.266	5.136	9.013	11.865	29.655	2.93	6.564	3.498	8.473	4.576	11.729	2.106	2.958
300	retrieval order:
300	14	11	2	12	13	8	3	10	1	4	9	7	16	5	15	6
300	number of correct answers:
300	3
300	IMAGES SEQUENCE EXPERIMENT
300	stimulus sequence images:
300	34	26	48	14	44	24	4	40	16	7	18	6	21	31	33	42
300	memorization time after each word:
300	0.074	0.051	0.052	0.079	0.059	0.056	0.047	0.054	0.099	0.058	0.052	0.056	0.042	0.048	0.07	0.055
300	memorization time after all words:
300	1.424
300	retrieved sequence images:
300	44	26	48	39	14	14	25	7	4	18	4	29	21	31	33	42
300	retrieval times:
300	24.158	8.983	4.665	13.458	9.498	4.382	4.962	6.996	6.095	3.869	7.194	7.941	8.259	8.415	6.224	4.417
300	retrieval order:
300	2	11	13	12	14	1	7	16	6	9	5	3	10	15	4	8
300	number of correct answers:
300	6
300	DIGITS EXPERIMENT
300	stimulus digits:
300	7	6	9	3	2	9	4	1	9	1	6	3	2	6	4	3
300	memorization time:
300	74.707
300	retrieved digits:
300	7	2	9	3	9	9	6	1	9	4	4	3	2	4	6	3
300	retrieval times:
300	2.781	14.796	2.809	1.595	3.077	5.371	4.621	12.843	1.511	29.145	9.481	2.328	4.705	12.151	1.721	3.156
300	retrieval order:
300	5	11	13	8	4	7	14	1	6	9	2	16	10	3	12	15
300	number of correct answers:
300	9
300	WORDS EXPERIMENT
300	stimulus words:
300	mappa	gallina	serpente	banana	sapone	cesto	fragola	palma	pesce	gelato	canoa	scarpa	giornale	elefante	limone	foglie
300	memorization time:
300	58.142
300	retrieved words:
300	mappa	gallina	serpente	banana	sapone	cesto	fragola	palma	pesce	gelato	canoa	scarpa	elefante	giornale	foglie	limone
300	retrieval times:
300	8.12	4.453	7.174	15.439	14.213	13.279	7.771	8.034	5.784	18.67	10.725	5.913	4.067	1.16	11.577	4.735
300	retrieval order:
300	15	13	14	4	1	3	10	5	8	7	16	11	2	9	12	6
300	number of correct answers:
300	12
300	IMAGES EXPERIMENT
300	stimulus images:
300	6	14	28	17	18	3	21	42	45	10	4	23	46	19	48	8
300	memorization time:
300	64.448
300	retrieved images:
300	6	14	28	17	18	3	21	42	30	22	30	33	45	10	44	8
300	retrieval times:
300	6.915	2.691	8.019	4.081	5.168	3.115	4.169	5.016	2.471	2.891	2.762	18.186	3.667	10.303	3.731	5.137
300	retrieval order:
300	12	8	3	7	4	2	14	10	16	5	9	13	6	1	11	15
300	number of correct answers:
300	9
