# Supplementary material for: Working Memory Training: Assessing the Efficiency of Mnemonic Strategies
Source: Entropy (Basel). 2020 May 20;22(5):577. doi: 10.3390/e22050577 (PMC7517097; doi:10.3390/e22050577)
Supplement: Supplementary file 1 [file entropy-22-00577-s001.zip › data/controls/pomeriggio_301_201910081431.csv]

#Expyriment 0.9.1b2 (Python 3.6.6)	.xpd-file	coding: cp1252
#date: Tue Oct 08 2019 14:31:39
#--EXPERIMENT INFO
#e mainfile: pomeriggio.py
#e sha1: None
#e modules:
#e Experiment: Working memory experiment
#e no between subject factors
#--SUBJECT INFO
#s id: 301
subject_id
301	AUDIO WORDS EXPERIMENT
301	stimulus audio words:
301	ragno	gatto	banana	pianta	giornale	palma	canoa	pizza	patata	trofeo	vino	scarpa	cesto	foglie	birra	mucca
301	memorization time after each word:
301	1.048	1.044	1.055	1.069	1.047	1.059	1.05	1.06	1.051	1.05	1.061	1.049	1.05	1.048	1.05	1.048
301	memorization time after all words:
301	1.832
301	retrieved audio words:
301	ragno	gatto	elefante	banana	mappa	cesto	pianta	banana	cocco	pizza	torta	palla	canoa	banana	panda	mucca
301	retrieval times:
301	3.008	2.603	5.303	5.729	11.041	4.305	5.59	7.306	2.871	5.464	4.663	7.97	3.472	11.883	14.141	11.552
301	retrieval order:
301	16	14	4	5	13	7	15	12	10	1	9	11	2	6	8	3
301	number of correct answers:
301	3
301	IMAGES SEQUENCE EXPERIMENT
301	stimulus sequence images:
301	48	23	30	21	46	38	19	13	7	3	27	5	2	34	6	16
301	memorization time after each word:
301	0.044	0.059	0.065	0.048	0.061	0.054	0.055	0.05	0.051	0.064	0.053	0.053	0.064	0.058	0.058	0.047
301	memorization time after all words:
301	1.016
301	retrieved sequence images:
301	48	19	30	23	3	46	21	2	38	6	6	13	5	34	26	27
301	retrieval times:
301	2.476	34.555	14.361	11.729	3.47	6.764	9.912	4.601	10.518	21.058	3.852	5.92	7.012	12.148	10.241	6.635
301	retrieval order:
301	10	8	16	15	4	9	2	6	7	1	13	14	12	5	3	11
301	number of correct answers:
301	3
301	DIGITS EXPERIMENT
301	stimulus digits:
301	8	7	4	9	9	2	9	1	4	5	8	2	9	7	5	3
301	memorization time:
301	153.461
301	retrieved digits:
301	9	5	6	3	9	3	9	1	9	4	5	6	3	2	7	1
301	retrieval times:
301	5.132	3.825	2.153	4.948	3.939	4.177	5.341	1.846	2.498	6.313	0.429	19.924	3.094	4.966	9.715	3.343
301	retrieval order:
301	1	2	11	4	5	16	8	12	10	7	6	3	14	9	15	13
301	number of correct answers:
301	3
301	WORDS EXPERIMENT
301	stimulus words:
301	fungo	birra	carrello	pizza	valigia	elefante	palma	cocco	trofeo	bomba	giornale	torta	mucca	pasta	canoa	banana
301	memorization time:
301	59.813
301	retrieved words:
301	fungo	birra	carrello	pizza	valigia	elefante	palma	cocco	trofeo	bomba	giornale	torta	pasta	mucca	canoa	banana
301	retrieval times:
301	8.566	3.243	6.404	8.931	15.35	3.414	31.222	4.548	21.018	7.247	2.085	27.399	10.494	9.478	7.449	10.48
301	retrieval order:
301	7	6	13	3	9	12	8	11	5	15	2	16	14	10	1	4
301	number of correct answers:
301	14
301	IMAGES EXPERIMENT
301	stimulus images:
301	3	43	38	2	5	21	6	24	37	11	20	27	16	29	28	23
301	memorization time:
301	44.401
301	retrieved images:
301	3	21	43	2	5	12	20	24	12	8	28	24	5	29	20	27
301	retrieval times:
301	6.804	4.774	7.621	14.473	4.65	4.604	4.977	3.526	6.264	2.892	7.671	7.455	16.12	4.606	5.341	9.741
301	retrieval order:
301	1	4	11	13	6	8	2	7	16	14	3	5	10	15	12	9
301	number of correct answers:
301	5
