# Supplementary material for: Working Memory Training: Assessing the Efficiency of Mnemonic Strategies
Source: Entropy (Basel). 2020 May 20;22(5):577. doi: 10.3390/e22050577 (PMC7517097; doi:10.3390/e22050577)
Supplement: Supplementary file 1 [file entropy-22-00577-s001.zip › data/controls/pomeriggio_302_201910081431.csv]

#Expyriment 0.9.1b2 (Python 3.6.6)	.xpd-file	coding: cp1252
#date: Tue Oct 08 2019 14:31:43
#--EXPERIMENT INFO
#e mainfile: pomeriggio.py
#e sha1: None
#e modules:
#e Experiment: Working memory experiment
#e no between subject factors
#--SUBJECT INFO
#s id: 302
subject_id
302	AUDIO WORDS EXPERIMENT
302	stimulus audio words:
302	pennello	fungo	vino	fuoco	birra	palma	miele	bomba	chiave	pesce	gallina	trofeo	mucca	mappa	torta	panino
302	memorization time after each word:
302	1.052	1.052	1.043	1.056	1.049	1.047	1.046	1.056	1.05	1.05	1.052	1.049	1.047	1.05	1.053	1.046
302	memorization time after all words:
302	2.512
302	retrieved audio words:
302	fiore	pennello	birra	birra	panino	bomba	bicchiere	bomba	vino	gallina	pesce	mucca	foglie	trofeo	gallina	trofeo
302	retrieval times:
302	35.007	2.714	4.608	17.438	5.103	8.126	7.105	2.973	20.062	11.037	5.333	4.573	4.241	4.524	12.081	13.226
302	retrieval order:
302	4	6	1	16	13	10	2	8	15	3	12	5	14	11	7	9
302	number of correct answers:
302	1
302	IMAGES SEQUENCE EXPERIMENT
302	stimulus sequence images:
302	22	17	47	48	2	6	15	10	30	23	5	44	4	32	41	21
302	memorization time after each word:
302	0.05	0.061	0.07	0.059	0.065	0.052	0.055	0.058	0.051	0.082	0.057	0.058	0.061	0.053	0.065	0.057
302	memorization time after all words:
302	1.072
302	retrieved sequence images:
302	22	2	48	48	15	23	47	44	6	32	32	10	31	21	28	30
302	retrieval times:
302	3.369	9.827	2.474	3.215	8.686	10.746	5.37	12.799	16.466	16.366	1.624	6.949	5.749	7.011	6.823	15.106
302	retrieval order:
302	9	5	10	12	14	8	16	7	2	3	6	13	4	11	1	15
302	number of correct answers:
302	2
302	DIGITS EXPERIMENT
302	stimulus digits:
302	4	8	7	5	7	8	9	2	7	4	9	6	1	2	9	3
302	memorization time:
302	52.837
302	retrieved digits:
302	4	8	7	5	6	8	9	2	6	5	9	6	3	3	9	7
302	retrieval times:
302	1.353	1.839	2.961	1.912	15.545	2.378	2.541	2.408	2.295	6.821	7.01	3.761	8.898	6.796	3.464	2.773
302	retrieval order:
302	11	15	14	8	16	3	6	5	10	4	1	7	12	9	13	2
302	number of correct answers:
302	10
302	WORDS EXPERIMENT
302	stimulus words:
302	vino	ragno	trofeo	torta	pianta	patata	chiave	bomba	elefante	fragola	gallina	miele	pennello	banana	canoa	pesce
302	memorization time:
302	108.965
302	retrieved words:
302	vino	trofeo	panino	birra	guanti	elefante	miele	foglie	mucca	birra	gallina	torta	pizza	serpente	canoa	pesce
302	retrieval times:
302	4.11	40.736	15.809	17.548	7.186	8.171	3.723	3.688	8.022	6.034	4.944	14.868	3.599	16.26	5.616	5.766
302	retrieval order:
302	2	15	6	11	4	12	16	14	9	5	13	3	1	10	8	7
302	number of correct answers:
302	4
302	IMAGES EXPERIMENT
302	stimulus images:
302	46	18	15	31	28	40	5	23	8	47	14	17	9	10	7	19
302	memorization time:
302	44.717
302	retrieved images:
302	46	18	15	8	28	31	23	48	19	2	14	40	9	7	47	16
302	retrieval times:
302	18.53	6.146	3.56	13.212	6.034	13.95	7.148	9.723	3.505	13.957	3.213	5.47	23.234	9.262	4.83	5.265
302	retrieval order:
302	7	5	1	4	2	10	9	3	6	8	12	15	16	14	13	11
302	number of correct answers:
302	6
