# Supplementary material for: Working Memory Training: Assessing the Efficiency of Mnemonic Strategies
Source: Entropy (Basel). 2020 May 20;22(5):577. doi: 10.3390/e22050577 (PMC7517097; doi:10.3390/e22050577)
Supplement: Supplementary file 1 [file entropy-22-00577-s001.zip › data/controls/pomeriggio_304_201910081432.csv]

#Expyriment 0.9.1b2 (Python 3.6.6)	.xpd-file	coding: cp1252
#date: Tue Oct 08 2019 14:32:05
#--EXPERIMENT INFO
#e mainfile: pomeriggio.py
#e sha1: None
#e modules:
#e Experiment: Working memory experiment
#e no between subject factors
#--SUBJECT INFO
#s id: 304
subject_id
304	AUDIO WORDS EXPERIMENT
304	stimulus audio words:
304	canoa	cesto	pasta	valigia	serpente	trofeo	palma	fragola	pennello	martello	elefante	bomba	fungo	mattoni	fuoco	mappa
304	memorization time after each word:
304	1.058	1.046	1.062	1.052	1.052	1.055	1.049	1.053	1.047	1.053	1.054	1.048	1.055	1.05	1.058	1.045
304	memorization time after all words:
304	2.704
304	retrieved audio words:
304	banana	cesto	pasta	valigia	trofeo	mappa	fragola	palma	pennello	trofeo	bomba	carrello	fungo	mattoni	fuoco	martello
304	retrieval times:
304	42.786	9.162	7.623	6.386	8.477	36.246	6.676	23.971	6.073	8.696	8.541	19.678	4.745	6.203	11.583	20.739
304	retrieval order:
304	8	9	12	11	2	13	14	3	10	1	15	6	4	7	16	5
304	number of correct answers:
304	7
304	IMAGES SEQUENCE EXPERIMENT
304	stimulus sequence images:
304	3	40	21	6	41	13	11	31	18	20	42	8	26	7	38	9
304	memorization time after each word:
304	0.047	0.051	0.06	0.05	0.062	0.053	0.051	0.061	0.091	0.053	0.054	0.049	0.072	0.051	0.056	0.046
304	memorization time after all words:
304	1.632
304	retrieved sequence images:
304	3	40	21	6	41	13	11	7	18	38	42	14	26	9	38	9
304	retrieval times:
304	11.313	20.773	22.556	3.894	11.43	15.252	5.32	14.404	10.466	18.58	10.276	73.465	3.337	90.289	9.853	34.234
304	retrieval order:
304	14	6	9	2	11	1	3	10	15	8	5	16	12	7	13	4
304	number of correct answers:
304	12
304	DIGITS EXPERIMENT
304	stimulus digits:
304	5	2	2	3	7	3	4	5	1	4	2	3	5	7	1	1
304	memorization time:
304	84.998
304	retrieved digits:
304	5	4	3	3	7	3	4	1	1	4	4	7	5	7	1	1
304	retrieval times:
304	4.551	2.054	13.541	9.685	3.941	2.849	7.518	2.75	5.861	3.771	2.633	5.965	5.776	4.773	1.284	1.495
304	retrieval order:
304	13	11	1	3	5	8	7	9	15	14	16	12	4	2	10	6
304	number of correct answers:
304	11
304	WORDS EXPERIMENT
304	stimulus words:
304	limone	valigia	vino	pianta	panino	panda	sale	gallina	banana	pennello	gelato	scarpa	sapone	pesce	bicchiere	bruco
304	memorization time:
304	133.342
304	retrieved words:
304	limone	valigia	vino	vino	sapone	panda	palla	patata	pasta	gelato	pizza	gallina	sapone	pesce	bicchiere	bruco
304	retrieval times:
304	4.858	4.179	20.46	10.837	37.773	29.05	16.547	34.973	21.152	13.619	5.821	9.801	7.411	10.192	4.723	12.042
304	retrieval order:
304	16	14	8	10	1	15	12	13	6	5	4	11	3	2	9	7
304	number of correct answers:
304	8
304	IMAGES EXPERIMENT
304	stimulus images:
304	45	5	11	30	43	20	17	42	8	28	47	41	2	38	46	32
304	memorization time:
304	49.343
304	retrieved images:
304	45	5	43	11	12	20	29	42	8	28	47	41	6	38	46	32
304	retrieval times:
304	4.691	20.095	17.947	33.016	9.106	5.367	6.098	2.936	8.135	9.821	3.957	4.259	10.875	6.618	4.601	4.735
304	retrieval order:
304	14	10	4	2	9	5	15	12	13	3	6	11	8	1	7	16
304	number of correct answers:
304	11
