# Supplementary material for: Working Memory Training: Assessing the Efficiency of Mnemonic Strategies
Source: Entropy (Basel). 2020 May 20;22(5):577. doi: 10.3390/e22050577 (PMC7517097; doi:10.3390/e22050577)
Supplement: Supplementary file 1 [file entropy-22-00577-s001.zip › data/controls/pomeriggio_305_201910081431.csv]

#Expyriment 0.9.1b2 (Python 3.6.6)	.xpd-file	coding: cp1252
#date: Tue Oct 08 2019 14:31:58
#--EXPERIMENT INFO
#e mainfile: pomeriggio.py
#e sha1: None
#e modules:
#e Experiment: Working memory experiment
#e no between subject factors
#--SUBJECT INFO
#s id: 305
subject_id
305	AUDIO WORDS EXPERIMENT
305	stimulus audio words:
305	miele	mappa	scarpa	cocco	birra	martello	foglie	fuoco	trofeo	cesto	gelato	patata	pennello	stella	sapone	mucca
305	memorization time after each word:
305	1.051	1.053	1.048	1.052	1.051	1.05	1.049	1.048	1.053	1.052	1.052	1.049	1.044	1.052	1.053	1.065
305	memorization time after all words:
305	2.2
305	retrieved audio words:
305	miele	mucca	canoa	canoa	birra	birra	bicchiere	cesto	cocco	martello	gelato	guanti	pennello	banana	cocco	patata
305	retrieval times:
305	34.748	5.782	5.19	2.873	5.254	13.781	1.464	3.566	2.719	7.456	2.416	5.165	6.978	9.408	12.639	2.726
305	retrieval order:
305	6	14	8	1	10	9	13	3	7	12	2	15	5	4	11	16
305	number of correct answers:
305	4
305	IMAGES SEQUENCE EXPERIMENT
305	stimulus sequence images:
305	21	16	34	26	45	5	20	9	24	4	19	3	39	38	33	41
305	memorization time after each word:
305	0.062	0.053	0.053	0.041	0.071	0.059	0.051	0.055	0.047	0.05	0.068	0.057	0.057	0.059	0.057	0.065
305	memorization time after all words:
305	0.705
305	retrieved sequence images:
305	21	16	34	26	45	5	20	24	9	9	19	3	39	38	33	42
305	retrieval times:
305	2.919	3.385	13.12	4.4	4.274	12.66	3.594	15.896	12.777	11.963	4.52	3.859	3.991	7.694	3.476	12.086
305	retrieval order:
305	3	6	5	8	4	12	14	15	10	1	11	2	7	9	13	16
305	number of correct answers:
305	12
305	DIGITS EXPERIMENT
305	stimulus digits:
305	7	2	9	3	6	1	7	2	2	5	9	4	2	8	1	8
305	memorization time:
305	89.892
305	retrieved digits:
305	7	2	9	3	6	1	7	2	2	5	9	4	2	8	1	8
305	retrieval times:
305	1.992	1.988	2.158	1.429	1.381	1.353	1.712	1.372	2.419	1.116	3.356	8.942	1.664	3.146	2.075	1.753
305	retrieval order:
305	14	11	12	16	2	3	4	9	10	15	1	6	7	5	8	13
305	number of correct answers:
305	16
305	WORDS EXPERIMENT
305	stimulus words:
305	pennello	fiore	ragno	palma	mappa	gatto	pesce	bicchiere	limone	canoa	pasta	trofeo	gelato	mucca	guanti	bomba
305	memorization time:
305	115.613
305	retrieved words:
305	pennello	fiore	ragno	palma	mappa	gatto	pesce	bicchiere	limone	canoa	pasta	trofeo	gelato	mucca	guanti	bomba
305	retrieval times:
305	4.009	5.417	8.277	7.056	4.718	4.861	3.912	8.772	6.399	3.223	5.708	8.064	3.513	3.293	3.619	5.296
305	retrieval order:
305	3	1	12	11	8	2	5	16	4	9	13	15	6	7	14	10
305	number of correct answers:
305	16
305	IMAGES EXPERIMENT
305	stimulus images:
305	39	40	14	27	7	46	12	48	36	15	8	9	44	28	6	21
305	memorization time:
305	83.345
305	retrieved images:
305	39	40	14	27	7	46	12	48	36	15	8	9	44	28	6	21
305	retrieval times:
305	3.394	3.738	3.545	4.565	4.987	3.654	5.869	3.234	4.101	5.399	3.241	9.011	4.845	2.756	3.696	2.819
305	retrieval order:
305	13	9	7	12	15	5	4	1	16	6	2	8	3	11	14	10
305	number of correct answers:
305	16
