# Supplementary material for: Working Memory Training: Assessing the Efficiency of Mnemonic Strategies
Source: Entropy (Basel). 2020 May 20;22(5):577. doi: 10.3390/e22050577 (PMC7517097; doi:10.3390/e22050577)
Supplement: Supplementary file 1 [file entropy-22-00577-s001.zip › data/controls/pomeriggio_306_201910081432.csv]

#Expyriment 0.9.1b2 (Python 3.6.6)	.xpd-file	coding: cp1252
#date: Tue Oct 08 2019 14:32:01
#--EXPERIMENT INFO
#e mainfile: pomeriggio.py
#e sha1: None
#e modules:
#e Experiment: Working memory experiment
#e no between subject factors
#--SUBJECT INFO
#s id: 306
subject_id
306	AUDIO WORDS EXPERIMENT
306	stimulus audio words:
306	pasta	pesce	patata	ragno	martello	palla	foglie	limone	cocco	birra	vino	mappa	trofeo	valigia	fuoco	fragola
306	memorization time after each word:
306	1.05	1.05	1.058	1.052	1.05	1.049	1.05	1.051	1.054	1.043	1.053	1.05	1.038	1.064	1.053	1.052
306	memorization time after all words:
306	5.944
306	retrieved audio words:
306	pasta	patata	patata	banana	fuoco	fuoco	torta	bicchiere	birra	miele	palla	trofeo	trofeo	ragno	patata	bomba
306	retrieval times:
306	4.818	3.878	3.216	5.596	17.441	28.773	13.147	11.956	6.095	12.855	8.355	17.357	12.163	4.451	7.547	5.358
306	retrieval order:
306	12	1	8	9	15	6	3	5	13	11	7	2	14	10	4	16
306	number of correct answers:
306	3
306	IMAGES SEQUENCE EXPERIMENT
306	stimulus sequence images:
306	10	31	14	34	11	23	19	12	21	8	5	33	29	43	13	9
306	memorization time after each word:
306	0.054	0.053	0.049	0.042	0.054	0.051	0.102	0.052	0.056	0.062	0.058	0.052	0.054	0.092	0.058	0.053
306	memorization time after all words:
306	2.28
306	retrieved sequence images:
306	10	31	14	15	11	23	19	13	12	23	5	33	29	29	8	9
306	retrieval times:
306	3.352	2.758	7.687	36.444	4.807	10.147	5.671	20.961	10.418	39.551	8.691	23.535	10.588	26.745	11.112	5.499
306	retrieval order:
306	10	16	14	6	9	11	8	3	2	12	15	7	1	13	5	4
306	number of correct answers:
306	10
306	DIGITS EXPERIMENT
306	stimulus digits:
306	8	7	3	3	8	7	8	2	5	5	8	9	1	1	6	1
306	memorization time:
306	106.26
306	retrieved digits:
306	8	7	3	3	8	7	8	8	5	5	8	9	1	1	6	1
306	retrieval times:
306	2.329	2.066	3.217	5.352	4.513	1.996	10.768	2.425	2.26	2.318	5.241	13.367	4.211	1.709	1.648	4.76
306	retrieval order:
306	5	4	11	6	7	10	13	2	14	3	15	9	8	16	1	12
306	number of correct answers:
306	15
306	WORDS EXPERIMENT
306	stimulus words:
306	gallina	martello	limone	cocco	cesto	banana	gatto	bruco	gelato	foglie	fragola	patata	bicchiere	pesce	fungo	serpente
306	memorization time:
306	136.428
306	retrieved words:
306	gallina	banana	limone	bruco	cesto	martello	gatto	cocco	gelato	foglie	fragola	patata	bicchiere	pesce	fungo	serpente
306	retrieval times:
306	3.796	5.178	8.765	17.204	8.103	5.861	3.749	2.96	4.714	11.617	26.821	5.571	2.496	3.427	5.457	4.731
306	retrieval order:
306	11	4	1	3	15	9	8	7	5	2	13	10	12	6	16	14
306	number of correct answers:
306	12
306	IMAGES EXPERIMENT
306	stimulus images:
306	38	23	46	31	44	7	19	47	22	13	28	33	20	37	48	32
306	memorization time:
306	70.355
306	retrieved images:
306	38	23	46	31	44	7	19	47	22	13	28	33	20	37	48	32
306	retrieval times:
306	3.884	5.054	31.356	5.428	5.972	4.169	4.56	3.715	6.247	5.289	38.356	4.077	5.455	3.144	3.542	4.062
306	retrieval order:
306	13	2	3	10	4	5	7	14	6	16	1	8	9	11	12	15
306	number of correct answers:
306	16
