# Supplementary material for: Working Memory Training: Assessing the Efficiency of Mnemonic Strategies
Source: Entropy (Basel). 2020 May 20;22(5):577. doi: 10.3390/e22050577 (PMC7517097; doi:10.3390/e22050577)
Supplement: Supplementary file 1 [file entropy-22-00577-s001.zip › data/controls/pomeriggio_307_201910081432.csv]

#Expyriment 0.9.1b2 (Python 3.6.6)	.xpd-file	coding: cp1252
#date: Tue Oct 08 2019 14:32:21
#--EXPERIMENT INFO
#e mainfile: pomeriggio.py
#e sha1: None
#e modules:
#e Experiment: Working memory experiment
#e no between subject factors
#--SUBJECT INFO
#s id: 307
subject_id
307	AUDIO WORDS EXPERIMENT
307	stimulus audio words:
307	bicchiere	vino	panino	fuoco	birra	cocco	fiore	scarpa	cesto	patata	fungo	mattoni	chiave	foglie	bomba	gatto
307	memorization time after each word:
307	1.049	1.051	1.051	1.043	1.055	1.05	1.044	1.058	1.053	1.056	1.049	1.057	1.048	1.051	1.05	1.04
307	memorization time after all words:
307	1.672
307	retrieved audio words:
307	bicchiere	vino	panino	patata	cocco	birra	cocco	mattoni	scarpa	fungo	gatto	mattoni	martello	gatto	cocco	bomba
307	retrieval times:
307	19.927	5.561	19.209	15.912	3.912	4.361	9.475	12.678	3.198	11.011	4.265	4.658	11.195	5.346	11.18	8.319
307	retrieval order:
307	7	14	2	12	10	4	11	16	9	8	1	6	5	13	3	15
307	number of correct answers:
307	4
307	IMAGES SEQUENCE EXPERIMENT
307	stimulus sequence images:
307	28	30	9	41	2	22	31	3	16	27	46	13	14	4	15	7
307	memorization time after each word:
307	0.061	0.057	0.055	0.066	0.048	0.044	0.064	0.054	0.053	0.048	0.048	0.088	0.056	0.05	0.06	0.074
307	memorization time after all words:
307	2.592
307	retrieved sequence images:
307	28	30	9	2	2	22	3	16	27	24	41	13	14	4	15	7
307	retrieval times:
307	2.817	3.798	20.02	29.634	13.487	6.476	5.867	9.591	7.269	5.798	16.851	2.167	9.385	7.583	5.729	10.972
307	retrieval order:
307	16	3	13	1	14	15	12	9	8	6	4	7	11	10	5	2
307	number of correct answers:
307	10
307	DIGITS EXPERIMENT
307	stimulus digits:
307	1	1	4	8	5	9	9	1	3	4	8	8	9	4	1	2
307	memorization time:
307	97.01
307	retrieved digits:
307	1	1	4	8	5	9	9	1	3	4	8	8	9	4	1	2
307	retrieval times:
307	1.482	3.693	8.123	2.228	7.489	2.357	9.911	1.205	2.853	3.366	2.904	1.839	5.72	3.298	4.487	3.353
307	retrieval order:
307	5	1	2	3	7	10	9	15	14	11	16	6	4	8	13	12
307	number of correct answers:
307	16
307	WORDS EXPERIMENT
307	stimulus words:
307	pennello	pizza	cesto	elefante	mucca	birra	chiave	pianta	gelato	sapone	foglie	cocco	vino	fragola	sale	stella
307	memorization time:
307	123.974
307	retrieved words:
307	pennello	pizza	cesto	elefante	mucca	birra	pianta	chiave	gelato	sapone	foglie	cocco	vino	fragola	sale	stella
307	retrieval times:
307	3.116	1.878	15.095	5.639	23.367	2.64	66.19	44.903	1.786	2.745	7.977	21.69	2.881	12.314	3.707	3.505
307	retrieval order:
307	5	12	1	11	9	10	3	7	2	16	4	15	14	6	8	13
307	number of correct answers:
307	14
307	IMAGES EXPERIMENT
307	stimulus images:
307	37	13	10	27	33	14	4	21	36	40	8	30	26	35	23	17
307	memorization time:
307	113.467
307	retrieved images:
307	37	13	4	27	33	14	13	21	36	40	23	17	26	35	23	30
307	retrieval times:
307	9.989	6.016	15.259	3.352	16.708	11.512	123.286	20.76	17.233	2.915	67.229	6.628	4.593	9.809	4.297	19.283
307	retrieval order:
307	5	8	13	7	9	6	10	2	16	4	1	11	14	15	12	3
307	number of correct answers:
307	11
