# Supplementary material for: Working Memory Training: Assessing the Efficiency of Mnemonic Strategies
Source: Entropy (Basel). 2020 May 20;22(5):577. doi: 10.3390/e22050577 (PMC7517097; doi:10.3390/e22050577)
Supplement: Supplementary file 1 [file entropy-22-00577-s001.zip › data/controls/pomeriggio_308_201910081432.csv]

#Expyriment 0.9.1b2 (Python 3.6.6)	.xpd-file	coding: cp1252
#date: Tue Oct 08 2019 14:32:05
#--EXPERIMENT INFO
#e mainfile: pomeriggio.py
#e sha1: None
#e modules:
#e Experiment: Working memory experiment
#e no between subject factors
#--SUBJECT INFO
#s id: 308
subject_id
308	AUDIO WORDS EXPERIMENT
308	stimulus audio words:
308	bomba	bicchiere	mucca	gelato	pianta	patata	giornale	sapone	elefante	pizza	guanti	gallina	palla	pesce	foglie	fuoco
308	memorization time after each word:
308	1.048	1.05	1.05	1.055	1.051	1.05	1.05	1.064	1.035	1.051	1.044	1.046	1.052	1.044	1.065	1.054
308	memorization time after all words:
308	3.167
308	retrieved audio words:
308	bomba	bicchiere	mucca	gelato	pianta	cesto	giornale	sapone	elefante	pizza	guanti	gallina	palla	pesce	patata	fuoco
308	retrieval times:
308	2.313	4.81	9.82	4.421	10.272	32.778	3.5	5.823	4.121	6.524	4.36	37.285	4.624	3.475	13.339	4.25
308	retrieval order:
308	3	5	9	14	2	1	4	13	6	8	12	16	15	11	10	7
308	number of correct answers:
308	14
308	IMAGES SEQUENCE EXPERIMENT
308	stimulus sequence images:
308	19	11	29	17	38	36	31	42	7	46	15	9	14	22	5	26
308	memorization time after each word:
308	0.064	0.06	0.054	0.057	0.044	0.047	0.054	0.056	0.053	0.056	0.057	0.052	0.053	0.044	0.049	0.053
308	memorization time after all words:
308	0.984
308	retrieved sequence images:
308	19	11	29	17	38	36	31	42	7	46	15	9	14	22	5	26
308	retrieval times:
308	9.976	4.904	8.44	18.248	3.452	3.712	4.689	6.518	14.188	3.469	6.106	9.684	4.143	21.657	12.479	4.538
308	retrieval order:
308	1	4	11	16	7	14	12	8	2	6	9	13	3	5	15	10
308	number of correct answers:
308	16
308	DIGITS EXPERIMENT
308	stimulus digits:
308	3	2	2	8	9	6	2	9	9	3	7	5	6	3	9	4
308	memorization time:
308	56.38
308	retrieved digits:
308	3	2	2	8	9	3	2	6	3	6	7	5	3	6	9	4
308	retrieval times:
308	2.463	2.402	2.188	3.853	3.015	1.429	4.734	8.281	0.985	10.467	5.302	1.282	2.399	3.112	2.928	3.005
308	retrieval order:
308	7	1	10	5	2	4	16	15	14	13	8	3	11	12	6	9
308	number of correct answers:
308	10
308	WORDS EXPERIMENT
308	stimulus words:
308	pennello	pesce	martello	mappa	mattoni	limone	fiore	giornale	scarpa	birra	vino	pizza	bicchiere	bruco	serpente	canoa
308	memorization time:
308	85.775
308	retrieved words:
308	pennello	pesce	martello	mappa	mattoni	limone	fiore	giornale	scarpa	birra	vino	pizza	bicchiere	bruco	serpente	canoa
308	retrieval times:
308	1.651	7.007	4.762	10.102	7.484	4.06	6.236	7.945	21.975	5.499	2.945	8.177	4.936	4.796	3.539	3.333
308	retrieval order:
308	7	11	13	6	14	16	3	2	1	4	15	5	8	10	9	12
308	number of correct answers:
308	16
308	IMAGES EXPERIMENT
308	stimulus images:
308	3	8	48	16	35	18	33	7	41	29	47	2	42	46	13	21
308	memorization time:
308	71.905
308	retrieved images:
308	3	8	48	16	35	18	33	7	41	29	47	2	42	46	13	21
308	retrieval times:
308	5.112	6.151	3.137	3.418	9.573	3.685	5.376	3.216	6.042	7.16	5.814	6.039	3.486	3.406	4.65	3.004
308	retrieval order:
308	10	1	2	15	9	6	11	14	7	8	3	4	5	12	16	13
308	number of correct answers:
308	16
