# Supplementary material for: Working Memory Training: Assessing the Efficiency of Mnemonic Strategies
Source: Entropy (Basel). 2020 May 20;22(5):577. doi: 10.3390/e22050577 (PMC7517097; doi:10.3390/e22050577)
Supplement: Supplementary file 1 [file entropy-22-00577-s001.zip › data/controls/pomeriggio_309_201910081432.csv]

#Expyriment 0.9.1b2 (Python 3.6.6)	.xpd-file	coding: cp1252
#date: Tue Oct 08 2019 14:32:10
#--EXPERIMENT INFO
#e mainfile: pomeriggio.py
#e sha1: None
#e modules:
#e Experiment: Working memory experiment
#e no between subject factors
#--SUBJECT INFO
#s id: 309
subject_id
309	AUDIO WORDS EXPERIMENT
309	stimulus audio words:
309	pasta	gelato	mappa	pesce	fiore	chiave	fragola	serpente	torta	canoa	mucca	miele	sapone	carrello	palla	pennello
309	memorization time after each word:
309	1.046	1.066	1.052	1.048	1.054	1.056	1.059	1.053	1.049	1.052	1.045	1.05	1.05	1.058	1.047	1.059
309	memorization time after all words:
309	1.872
309	retrieved audio words:
309	pasta	gelato	mappa	pesce	fiore	carrello	torta	mucca	carrello	serpente	serpente	sapone	elefante	pennello	pennello	pennello
309	retrieval times:
309	2.073	6.433	10.701	57.615	12.346	51.762	8.025	32.152	22.919	7.668	4.944	19.019	6.243	25.311	18.231	15.572
309	retrieval order:
309	5	4	1	2	6	9	13	7	15	10	12	11	14	3	8	16
309	number of correct answers:
309	6
309	IMAGES SEQUENCE EXPERIMENT
309	stimulus sequence images:
309	38	25	16	27	18	23	19	22	20	37	15	47	24	28	10	44
309	memorization time after each word:
309	0.07	0.056	0.064	0.051	0.067	0.085	0.051	0.055	0.057	0.06	0.107	0.053	0.055	0.047	0.056	0.051
309	memorization time after all words:
309	1.04
309	retrieved sequence images:
309	38	25	16	23	22	48	19	21	20	37	15	24	28	10	10	44
309	retrieval times:
309	4.54	18.934	7.001	19.484	7.438	17.791	3.067	16.58	5.572	4.869	3.13	14.907	2.832	45.852	5.154	4.598
309	retrieval order:
309	2	4	9	1	6	5	7	8	12	11	13	14	10	16	3	15
309	number of correct answers:
309	9
309	DIGITS EXPERIMENT
309	stimulus digits:
309	5	8	2	1	4	9	5	3	9	5	8	9	2	2	9	1
309	memorization time:
309	90.813
309	retrieved digits:
309	5	8	2	1	4	5	5	3	9	5	8	9	2	2	9	1
309	retrieval times:
309	1.992	2.211	2.016	1.898	5.935	2.002	6.71	4.126	4.381	6.11	6.672	2.457	1.698	6.118	2.034	1.038
309	retrieval order:
309	6	14	13	11	7	1	4	10	5	12	3	8	9	2	15	16
309	number of correct answers:
309	15
309	WORDS EXPERIMENT
309	stimulus words:
309	carrello	gallina	vino	trofeo	giornale	banana	fungo	valigia	patata	stella	scarpa	pennello	elefante	mattoni	fragola	pesce
309	memorization time:
309	178.617
309	retrieved words:
309	carrello	gallina	vino	trofeo	giornale	banana	stella	fungo	patata	stella	scarpa	pennello	elefante	mattoni	fragola	pesce
309	retrieval times:
309	6.301	3.802	6.035	34.075	3.871	10.84	36.84	7.713	4.73	45.889	13.149	7.206	8.215	9.938	3.958	9.093
309	retrieval order:
309	6	16	11	9	14	7	4	1	13	3	5	2	10	15	8	12
309	number of correct answers:
309	14
309	IMAGES EXPERIMENT
309	stimulus images:
309	30	34	13	36	17	16	26	9	22	19	37	21	45	15	35	6
309	memorization time:
309	58.037
309	retrieved images:
309	30	34	13	36	17	9	26	18	22	20	19	16	45	15	46	6
309	retrieval times:
309	9.063	7.6	8.752	11.655	12.978	5.534	7.904	24.302	12.809	6.978	17.725	10.301	3.73	10.736	14.272	6.519
309	retrieval order:
309	9	5	4	3	7	8	2	13	11	1	12	15	10	6	16	14
309	number of correct answers:
309	10
