# Supplementary material for: Working Memory Training: Assessing the Efficiency of Mnemonic Strategies
Source: Entropy (Basel). 2020 May 20;22(5):577. doi: 10.3390/e22050577 (PMC7517097; doi:10.3390/e22050577)
Supplement: Supplementary file 1 [file entropy-22-00577-s001.zip › data/controls/pomeriggio_310_201910081428.csv]

#Expyriment 0.9.1b2 (Python 3.6.6)	.xpd-file	coding: cp1252
#date: Tue Oct 08 2019 14:28:42
#--EXPERIMENT INFO
#e mainfile: pomeriggio.py
#e sha1: None
#e modules:
#e Experiment: Working memory experiment
#e no between subject factors
#--SUBJECT INFO
#s id: 310
subject_id
310	AUDIO WORDS EXPERIMENT
310	stimulus audio words:
310	canoa	fragola	serpente	mattoni	giornale	trofeo	patata	cesto	sale	banana	martello	pianta	panino	pizza	palma	scarpa
310	memorization time after each word:
310	1.051	1.054	1.053	1.047	1.042	1.049	1.055	1.049	1.052	1.049	1.052	1.042	1.05	1.068	1.048	1.048
310	memorization time after all words:
310	2.273
310	retrieved audio words:
310	panda	fragola	serpente	mattoni	giornale	trofeo	trofeo	cesto	guanti	cesto	pizza	pizza	pizza	patata	birra	bicchiere
310	retrieval times:
310	21.815	4.113	2.912	6.971	9.745	16.113	31.301	9.48	71.199	17.456	43.786	24.664	15.388	6.316	12.057	1.447
310	retrieval order:
310	7	4	11	5	10	12	3	14	13	9	2	1	15	16	8	6
310	number of correct answers:
310	6
310	IMAGES SEQUENCE EXPERIMENT
310	stimulus sequence images:
310	9	14	7	41	4	2	33	48	27	10	23	36	42	26	17	21
310	memorization time after each word:
310	0.064	0.063	0.062	0.056	0.048	0.058	0.056	0.048	0.075	0.059	0.051	0.054	0.054	0.053	0.084	0.061
310	memorization time after all words:
310	0.927
310	retrieved sequence images:
310	9	14	7	41	41	4	33	48	27	10	23	36	42	26	17	21
310	retrieval times:
310	5.663	2.596	9.283	23.456	23.105	11.174	19.857	10.873	164.719	6.274	18.365	41.693	3.015	11.89	7.527	2.265
310	retrieval order:
310	12	9	8	5	1	7	4	2	11	6	3	10	14	15	13	16
310	number of correct answers:
310	14
310	DIGITS EXPERIMENT
310	stimulus digits:
310	8	7	1	5	5	8	1	4	1	2	9	5	1	4	2	4
310	memorization time:
310	32.72
310	retrieved digits:
310	8	7	5	1	5	8	7	1	1	4	9	5	1	2	4	4
310	retrieval times:
310	1.954	1.881	25.111	1.058	1.375	8.147	6.972	1.5	2.43	3.3	2.266	3.5	1.761	2.125	16.276	1.754
310	retrieval order:
310	9	6	11	15	1	10	12	14	8	2	4	5	3	13	7	16
310	number of correct answers:
310	9
310	WORDS EXPERIMENT
310	stimulus words:
310	gelato	banana	martello	panino	mattoni	fragola	pizza	trofeo	torta	birra	stella	cesto	patata	limone	bicchiere	fuoco
310	memorization time:
310	92.289
310	retrieved words:
310	gelato	banana	martello	panino	mattoni	fragola	pizza	trofeo	torta	birra	stella	cesto	patata	limone	bicchiere	fuoco
310	retrieval times:
310	4.346	1.629	7.425	3.903	9.328	7.208	4.447	9.908	3.462	1.078	7.564	9.31	4.598	9.284	2.41	5.578
310	retrieval order:
310	3	12	1	7	16	13	11	8	4	15	2	9	14	6	5	10
310	number of correct answers:
310	16
310	IMAGES EXPERIMENT
310	stimulus images:
310	23	22	40	11	32	42	27	29	43	45	9	35	15	18	19	28
310	memorization time:
310	112.802
310	retrieved images:
310	23	22	40	11	32	42	27	29	43	45	9	35	15	18	19	28
310	retrieval times:
310	3.416	2.204	6.2	11.759	2.728	4.461	2.316	5.395	4.294	2.878	4.882	3.968	2.79	4.823	4.194	3.359
310	retrieval order:
310	4	1	2	9	11	6	10	12	8	14	16	13	15	5	3	7
310	number of correct answers:
310	16
