# Supplementary material for: Working Memory Training: Assessing the Efficiency of Mnemonic Strategies
Source: Entropy (Basel). 2020 May 20;22(5):577. doi: 10.3390/e22050577 (PMC7517097; doi:10.3390/e22050577)
Supplement: Supplementary file 1 [file entropy-22-00577-s001.zip › data/controls/pomeriggio_312_201910081431.csv]

#Expyriment 0.9.1b2 (Python 3.6.6)	.xpd-file	coding: cp1252
#date: Tue Oct 08 2019 14:31:46
#--EXPERIMENT INFO
#e mainfile: pomeriggio.py
#e sha1: None
#e modules:
#e Experiment: Working memory experiment
#e no between subject factors
#--SUBJECT INFO
#s id: 312
subject_id
312	AUDIO WORDS EXPERIMENT
312	stimulus audio words:
312	gallina	cocco	palla	pasta	elefante	panda	guanti	fungo	fiore	fuoco	pennello	stella	palma	valigia	ragno	mappa
312	memorization time after each word:
312	1.046	1.043	1.061	1.048	1.047	1.046	1.056	1.058	1.05	1.044	1.053	1.039	1.042	1.049	1.051	1.053
312	memorization time after all words:
312	3.352
312	retrieved audio words:
312	palla	pianta	cocco	fiore	pasta	panda	martello	palma	fungo	pesce	scarpa	gatto	stella	valigia	ragno	pennello
312	retrieval times:
312	42.689	17.388	7.688	3.694	22.603	5.165	4.314	10.975	6.537	4.838	19.167	16.527	11.806	11.831	9.784	13.705
312	retrieval order:
312	14	3	5	6	16	12	11	10	1	9	15	2	8	4	7	13
312	number of correct answers:
312	3
312	IMAGES SEQUENCE EXPERIMENT
312	stimulus sequence images:
312	22	36	32	35	42	15	2	10	9	27	44	39	11	4	28	47
312	memorization time after each word:
312	0.055	0.057	0.057	0.052	0.053	0.047	0.063	0.053	0.06	0.049	0.047	0.051	0.048	0.073	0.061	0.052
312	memorization time after all words:
312	1.001
312	retrieved sequence images:
312	22	36	32	35	42	15	2	10	9	27	44	39	11	4	28	47
312	retrieval times:
312	8.494	7.068	4.07	3.046	2.355	4.55	4.927	3.447	3.868	3.972	4.608	8.645	11.156	11.326	6.159	5.12
312	retrieval order:
312	1	16	10	7	14	3	2	13	6	9	8	11	5	4	15	12
312	number of correct answers:
312	16
312	DIGITS EXPERIMENT
312	stimulus digits:
312	9	4	2	5	1	4	9	2	3	8	6	4	4	1	3	2
312	memorization time:
312	302.049
312	retrieved digits:
312	9	4	2	5	1	4	9	2	3	8	6	4	4	1	3	2
312	retrieval times:
312	4.345	1.446	1.762	3.859	1.086	2.229	4.209	2.034	3.094	3.905	2.777	3.394	3.462	4.032	1.663	7.943
312	retrieval order:
312	16	13	7	1	10	11	4	14	12	15	6	2	5	9	3	8
312	number of correct answers:
312	16
312	WORDS EXPERIMENT
312	stimulus words:
312	vino	stella	mappa	cocco	ragno	pianta	elefante	pennello	fiore	pesce	giornale	martello	limone	cesto	bruco	gelato
312	memorization time:
312	232.416
312	retrieved words:
312	vino	stella	mappa	cocco	ragno	pianta	elefante	pennello	fiore	pesce	giornale	martello	limone	cesto	bruco	gelato
312	retrieval times:
312	4.199	4.079	3.021	5.37	15.823	10.201	8.168	3.734	4.361	9.429	4.823	2.448	3.47	5.456	1.199	7.761
312	retrieval order:
312	10	6	11	12	14	4	1	5	2	7	16	15	13	9	8	3
312	number of correct answers:
312	16
312	IMAGES EXPERIMENT
312	stimulus images:
312	30	31	12	13	18	36	24	43	29	32	17	23	26	44	42	4
312	memorization time:
312	201.486
312	retrieved images:
312	30	31	12	13	18	36	24	43	29	32	17	23	26	44	42	4
312	retrieval times:
312	3.954	3.798	2.982	5.554	5.805	6.014	28.687	4.704	5.367	3.611	6.351	4.09	4.611	6.546	2.833	6.804
312	retrieval order:
312	14	12	6	13	9	7	16	8	1	4	2	10	5	11	15	3
312	number of correct answers:
312	16
