# Supplementary material for: Working Memory Training: Assessing the Efficiency of Mnemonic Strategies
Source: Entropy (Basel). 2020 May 20;22(5):577. doi: 10.3390/e22050577 (PMC7517097; doi:10.3390/e22050577)
Supplement: Supplementary file 1 [file entropy-22-00577-s001.zip › data/controls/pomeriggio_313_201910081431.csv]

#Expyriment 0.9.1b2 (Python 3.6.6)	.xpd-file	coding: cp1252
#date: Tue Oct 08 2019 14:31:43
#--EXPERIMENT INFO
#e mainfile: pomeriggio.py
#e sha1: None
#e modules:
#e Experiment: Working memory experiment
#e no between subject factors
#--SUBJECT INFO
#s id: 313
subject_id
313	AUDIO WORDS EXPERIMENT
313	stimulus audio words:
313	pasta	pesce	bruco	cocco	banana	bicchiere	stella	foglie	bomba	chiave	pizza	fiore	vino	torta	scarpa	miele
313	memorization time after each word:
313	1.047	1.053	1.044	1.051	1.052	1.046	1.044	1.052	1.041	1.05	1.055	1.055	1.048	1.055	1.042	1.047
313	memorization time after all words:
313	2.159
313	retrieved audio words:
313	patata	scarpa	arancia	cocco	bicchiere	pizza	pasta	carrello	miele	pizza	panino	torta	pesce	bomba	pesce	scarpa
313	retrieval times:
313	4.927	5.517	1.303	4.338	3.72	4.556	1.799	1.191	4.855	2.024	5.706	10.438	3.081	1.867	3.752	3.489
313	retrieval order:
313	5	15	2	6	7	11	8	16	14	13	4	3	9	1	10	12
313	number of correct answers:
313	1
313	IMAGES SEQUENCE EXPERIMENT
313	stimulus sequence images:
313	21	48	7	18	22	45	23	8	15	33	4	17	3	34	25	24
313	memorization time after each word:
313	0.057	0.054	0.047	0.046	0.066	0.044	0.061	0.056	0.048	0.091	0.047	0.06	0.059	0.054	0.053	0.047
313	memorization time after all words:
313	1.137
313	retrieved sequence images:
313	21	45	3	18	32	20	17	26	39	34	28	15	1	23	12	24
313	retrieval times:
313	2.464	10.472	3.799	7.01	1.091	4.223	2.742	2.879	3.697	5.771	3.582	4.193	3.927	16.581	6.479	4.756
313	retrieval order:
313	14	16	6	2	5	10	9	12	4	7	11	8	15	13	3	1
313	number of correct answers:
313	3
313	DIGITS EXPERIMENT
313	stimulus digits:
313	7	5	9	5	1	9	9	3	1	3	3	6	2	3	3	2
313	memorization time:
313	35.143
313	retrieved digits:
313	7	7	9	5	1	9	9	3	1	3	4	3	2	3	3	6
313	retrieval times:
313	1.947	4.779	4.866	1.092	1.235	2.477	1.708	4.37	1.061	4.743	3.49	4.332	1.595	2.744	3.316	2.305
313	retrieval order:
313	3	15	13	11	2	8	6	1	16	7	14	12	10	5	9	4
313	number of correct answers:
313	12
313	WORDS EXPERIMENT
313	stimulus words:
313	sapone	gelato	foglie	ragno	mucca	patata	limone	miele	pennello	vino	banana	chiave	giornale	canoa	mattoni	pasta
313	memorization time:
313	80.428
313	retrieved words:
313	banana	pesce	cocco	panino	elefante	arancia	patata	vino	pasta	banana	miele	panino	panino	mucca	mattoni	vino
313	retrieval times:
313	0.903	6.2	3.78	4.403	6.578	10.695	8.582	9.909	2.563	10.934	4.352	3.746	14.577	5.121	6.313	1.894
313	retrieval order:
313	2	13	11	16	7	10	1	12	15	4	14	8	9	3	5	6
313	number of correct answers:
313	1
313	IMAGES EXPERIMENT
313	stimulus images:
313	3	25	9	34	43	8	29	42	18	16	21	40	48	7	12	44
313	memorization time:
313	70.943
313	retrieved images:
313	3	25	9	41	43	8	29	42	18	12	21	40	48	14	12	44
313	retrieval times:
313	3.39	6.987	5.48	2.927	23.238	4.061	5.13	10.949	6.168	7.045	11.734	3.421	3.403	32.815	4.094	7.652
313	retrieval order:
313	9	8	16	4	15	13	5	10	1	2	11	3	7	14	6	12
313	number of correct answers:
313	13
