# Supplementary material for: Working Memory Training: Assessing the Efficiency of Mnemonic Strategies
Source: Entropy (Basel). 2020 May 20;22(5):577. doi: 10.3390/e22050577 (PMC7517097; doi:10.3390/e22050577)
Supplement: Supplementary file 1 [file entropy-22-00577-s001.zip › data/controls/pomeriggio_315_201910081431.csv]

#Expyriment 0.9.1b2 (Python 3.6.6)	.xpd-file	coding: cp1252
#date: Tue Oct 08 2019 14:31:40
#--EXPERIMENT INFO
#e mainfile: pomeriggio.py
#e sha1: None
#e modules:
#e Experiment: Working memory experiment
#e no between subject factors
#--SUBJECT INFO
#s id: 315
subject_id
315	AUDIO WORDS EXPERIMENT
315	stimulus audio words:
315	palma	limone	bruco	cocco	mattoni	fragola	fungo	scarpa	miele	chiave	fuoco	gatto	panino	ragno	banana	canoa
315	memorization time after each word:
315	1.054	1.049	1.056	1.056	1.056	1.045	1.052	1.05	1.057	1.063	1.052	1.066	1.043	1.062	1.052	1.053
315	memorization time after all words:
315	2.176
315	retrieved audio words:
315	palma	limone	bruco	cocco	fragola	mattoni	fungo	scarpa	fuoco	mattoni	fungo	gatto	panino	ragno	banana	canoa
315	retrieval times:
315	8.759	4.384	4.245	7.543	26.158	29.19	27.516	4.474	48.067	15.254	35.133	28.566	16.332	4.742	4.275	2.342
315	retrieval order:
315	14	13	11	7	12	15	4	10	5	6	9	1	3	8	2	16
315	number of correct answers:
315	11
315	IMAGES SEQUENCE EXPERIMENT
315	stimulus sequence images:
315	36	20	30	46	8	35	10	26	33	11	7	42	44	39	21	40
315	memorization time after each word:
315	0.068	0.048	0.05	0.062	0.057	0.055	0.056	0.051	0.051	0.058	0.055	0.058	0.057	0.05	0.048	0.058
315	memorization time after all words:
315	1.119
315	retrieved sequence images:
315	36	20	30	46	8	35	10	26	33	11	7	42	44	39	21	40
315	retrieval times:
315	5.361	21.232	6.091	15.799	10.401	4.763	6.609	7.855	28.447	5.849	34.737	6.224	4.671	5.874	7.125	5.21
315	retrieval order:
315	2	16	4	8	11	3	12	14	10	6	9	15	5	13	7	1
315	number of correct answers:
315	16
315	DIGITS EXPERIMENT
315	stimulus digits:
315	7	4	3	8	9	9	3	7	2	3	4	4	9	9	8	4
315	memorization time:
315	81.22
315	retrieved digits:
315	7	4	3	8	9	9	3	7	2	3	4	4	9	9	8	4
315	retrieval times:
315	3.478	2.565	4.288	7.487	1.885	2.314	11.918	2.187	4.756	1.734	14.279	3.658	1.414	5.296	2.578	2.409
315	retrieval order:
315	4	11	12	7	14	3	2	8	1	15	6	10	16	5	9	13
315	number of correct answers:
315	16
315	WORDS EXPERIMENT
315	stimulus words:
315	elefante	sapone	trofeo	gelato	vino	scarpa	bomba	giornale	mattoni	serpente	carrello	gallina	fiore	chiave	bicchiere	cocco
315	memorization time:
315	94.015
315	retrieved words:
315	elefante	sapone	trofeo	gelato	vino	scarpa	bomba	giornale	mattoni	serpente	carrello	gallina	fiore	chiave	bicchiere	pianta
315	retrieval times:
315	11.423	7.084	18.13	2.078	2.652	11.706	10.179	38.653	8.136	4.058	5.005	3.909	3.192	6.155	4.695	60.528
315	retrieval order:
315	3	14	15	1	11	9	5	8	12	10	16	4	6	7	13	2
315	number of correct answers:
315	15
315	IMAGES EXPERIMENT
315	stimulus images:
315	36	3	17	25	11	22	16	20	34	35	32	10	30	48	15	18
315	memorization time:
315	48.293
315	retrieved images:
315	36	3	16	25	11	22	17	20	34	35	32	10	30	48	15	18
315	retrieval times:
315	7.121	3.199	12.72	6.66	3.015	10.248	3.745	24.938	3.326	3.268	45.757	25.34	4.575	18.626	4.836	5.102
315	retrieval order:
315	1	16	14	8	3	11	4	13	5	7	10	6	9	2	15	12
315	number of correct answers:
315	14
