# Supplementary material for: Working Memory Training: Assessing the Efficiency of Mnemonic Strategies
Source: Entropy (Basel). 2020 May 20;22(5):577. doi: 10.3390/e22050577 (PMC7517097; doi:10.3390/e22050577)
Supplement: Supplementary file 1 [file entropy-22-00577-s001.zip › data/controls/pomeriggio_316_201910081432.csv]

#Expyriment 0.9.1b2 (Python 3.6.6)	.xpd-file	coding: cp1252
#date: Tue Oct 08 2019 14:32:04
#--EXPERIMENT INFO
#e mainfile: pomeriggio.py
#e sha1: None
#e modules:
#e Experiment: Working memory experiment
#e no between subject factors
#--SUBJECT INFO
#s id: 316
subject_id
316	AUDIO WORDS EXPERIMENT
316	stimulus audio words:
316	scarpa	pennello	ragno	serpente	pesce	valigia	chiave	martello	guanti	stella	bicchiere	gelato	elefante	fuoco	mattoni	pianta
316	memorization time after each word:
316	1.055	1.044	1.053	1.055	1.051	1.049	1.067	1.047	1.053	1.051	1.048	1.047	1.048	1.046	1.048	1.052
316	memorization time after all words:
316	1.952
316	retrieved audio words:
316	scarpa	valigia	ragno	serpente	pesce	fiore	chiave	mattoni	fuoco	elefante	mattoni	bicchiere	pianta	gelato	pianta	gelato
316	retrieval times:
316	6.653	3.771	13.359	13.795	3.921	5.778	8.077	8.798	24.046	29.024	16.329	32.861	65.061	15.889	6.207	18.039
316	retrieval order:
316	3	13	9	12	6	2	14	16	5	8	15	10	11	7	1	4
316	number of correct answers:
316	5
316	IMAGES SEQUENCE EXPERIMENT
316	stimulus sequence images:
316	43	8	48	35	29	20	23	17	37	4	38	30	36	22	25	13
316	memorization time after each word:
316	0.059	0.068	0.058	0.057	0.069	0.056	0.051	0.058	0.054	0.078	0.051	0.061	0.054	0.056	0.05	0.064
316	memorization time after all words:
316	0.912
316	retrieved sequence images:
316	43	8	48	20	23	20	23	17	37	30	36	30	22	36	25	25
316	retrieval times:
316	5.275	3.204	4.961	6.608	2.722	12.87	12.617	5.766	53.616	11.515	26.327	35.341	16.613	35.297	5.873	29.856
316	retrieval order:
316	9	1	14	3	7	12	16	15	6	8	13	11	2	4	5	10
316	number of correct answers:
316	9
316	DIGITS EXPERIMENT
316	stimulus digits:
316	5	3	4	2	2	9	8	5	5	5	4	6	8	7	9	8
316	memorization time:
316	71.551
316	retrieved digits:
316	5	4	4	2	3	9	8	2	5	5	6	7	8	8	4	9
316	retrieval times:
316	1.163	2.291	1.792	4.725	6.04	5.462	11.329	3.381	2.069	5.034	7.996	17.991	1.37	14.136	2.08	2.094
316	retrieval order:
316	2	7	4	1	10	14	16	8	3	12	13	5	11	9	15	6
316	number of correct answers:
316	8
316	WORDS EXPERIMENT
316	stimulus words:
316	pesce	mucca	palma	pianta	banana	mattoni	miele	gallina	trofeo	stella	torta	pennello	birra	sale	bomba	panda
316	memorization time:
316	100.927
316	retrieved words:
316	pesce	mucca	palma	pianta	banana	martello	miele	gallina	trofeo	stella	torta	pennello	birra	sale	bomba	panda
316	retrieval times:
316	4.643	9.994	3.788	9.186	4.049	21.35	15.906	9.308	4.696	8.123	35.706	5.613	19.041	6.217	4.05	2.431
316	retrieval order:
316	11	7	2	16	13	6	4	3	10	8	14	9	15	12	5	1
316	number of correct answers:
316	15
316	IMAGES EXPERIMENT
316	stimulus images:
316	30	26	34	33	35	10	13	7	22	40	14	45	25	4	6	42
316	memorization time:
316	36.535
316	retrieved images:
316	35	26	34	33	30	10	13	7	22	40	6	44	25	4	14	42
316	retrieval times:
316	3.006	8.718	6.533	3.399	16.634	5.742	9.641	6.094	30.75	3.822	4.041	21.725	5.929	12.902	13.778	2.109
316	retrieval order:
316	8	15	14	11	5	2	4	9	3	10	12	16	6	7	13	1
316	number of correct answers:
316	11
