# Supplementary material for: Working Memory Training: Assessing the Efficiency of Mnemonic Strategies
Source: Entropy (Basel). 2020 May 20;22(5):577. doi: 10.3390/e22050577 (PMC7517097; doi:10.3390/e22050577)
Supplement: Supplementary file 1 [file entropy-22-00577-s001.zip › data/controls/pomeriggio_317_201910081431.csv]

#Expyriment 0.9.1b2 (Python 3.6.6)	.xpd-file	coding: cp1252
#date: Tue Oct 08 2019 14:31:39
#--EXPERIMENT INFO
#e mainfile: pomeriggio.py
#e sha1: None
#e modules:
#e Experiment: Working memory experiment
#e no between subject factors
#--SUBJECT INFO
#s id: 317
subject_id
317	AUDIO WORDS EXPERIMENT
317	stimulus audio words:
317	miele	sapone	fuoco	martello	fragola	serpente	mattoni	palma	vino	chiave	patata	mucca	gatto	pasta	panino	sale
317	memorization time after each word:
317	1.047	1.044	1.05	1.053	1.053	1.051	1.047	1.049	1.05	1.05	1.049	1.057	1.05	1.058	1.051	1.05
317	memorization time after all words:
317	2.167
317	retrieved audio words:
317	sapone	miele	limone	serpente	serpente	scarpa	martello	birra	mattoni	palma	patata	mucca	gatto	pasta	pasta	fuoco
317	retrieval times:
317	10.138	4.006	11.93	11.501	14.893	8.122	8.33	3.337	4.015	19.465	1.456	5.048	7.693	11.146	8.198	3.109
317	retrieval order:
317	10	4	15	12	5	8	7	9	6	14	11	1	2	3	13	16
317	number of correct answers:
317	4
317	IMAGES SEQUENCE EXPERIMENT
317	stimulus sequence images:
317	2	19	9	40	33	42	39	18	3	36	11	25	28	45	38	17
317	memorization time after each word:
317	0.066	0.055	0.059	0.052	0.061	0.051	0.053	0.059	0.053	0.054	0.059	0.054	0.112	0.048	0.06	0.056
317	memorization time after all words:
317	1.505
317	retrieved sequence images:
317	2	19	9	40	33	42	39	18	28	36	11	45	3	20	38	38
317	retrieval times:
317	2.56	6.575	5.72	5.963	9.795	12.117	26.13	7.267	21.558	2.709	3.249	18.084	10.329	10.56	5.669	14.246
317	retrieval order:
317	12	7	9	6	8	11	10	16	5	3	13	2	1	15	4	14
317	number of correct answers:
317	11
317	DIGITS EXPERIMENT
317	stimulus digits:
317	8	1	5	9	6	2	2	7	9	3	1	9	2	3	8	3
317	memorization time:
317	181.244
317	retrieved digits:
317	8	1	5	9	6	2	1	1	9	3	2	9	2	3	8	3
317	retrieval times:
317	4.711	2.123	1.615	11.42	2.742	6.384	26.452	3.903	1.522	1.02	2.765	2.805	6.09	0.699	4.26	4.203
317	retrieval order:
317	8	4	6	10	14	7	3	12	1	15	16	2	5	13	9	11
317	number of correct answers:
317	13
317	WORDS EXPERIMENT
317	stimulus words:
317	chiave	fungo	pennello	panino	vino	pesce	bruco	guanti	pizza	sale	serpente	panda	scarpa	mappa	palla	banana
317	memorization time:
317	89.446
317	retrieved words:
317	chiave	fungo	pennello	panino	vino	pesce	bruco	palma	martello	patata	fragola	foglie	pizza	mappa	serpente	panda
317	retrieval times:
317	1.684	4.321	15.022	7.868	2.677	7.889	14.643	31.564	10.943	5.054	2.577	6.0	4.198	9.771	7.474	10.182
317	retrieval order:
317	15	3	8	7	12	4	14	5	6	9	10	2	13	11	16	1
317	number of correct answers:
317	8
317	IMAGES EXPERIMENT
317	stimulus images:
317	47	45	37	42	27	46	24	2	35	36	18	23	12	34	22	38
317	memorization time:
317	41.391
317	retrieved images:
317	47	45	37	2	28	46	24	19	35	40	17	25	36	34	22	38
317	retrieval times:
317	5.247	3.355	2.565	8.299	7.586	5.512	7.461	6.821	4.25	6.809	12.062	6.819	3.851	6.999	4.707	3.932
317	retrieval order:
317	7	6	11	9	13	1	5	2	8	14	10	12	15	4	16	3
317	number of correct answers:
317	9
