# Supplementary material for: Working Memory Training: Assessing the Efficiency of Mnemonic Strategies
Source: Entropy (Basel). 2020 May 20;22(5):577. doi: 10.3390/e22050577 (PMC7517097; doi:10.3390/e22050577)
Supplement: Supplementary file 1 [file entropy-22-00577-s001.zip › data/controls/pomeriggio_319_201910081431.csv]

#Expyriment 0.9.1b2 (Python 3.6.6)	.xpd-file	coding: cp1252
#date: Tue Oct 08 2019 14:31:45
#--EXPERIMENT INFO
#e mainfile: pomeriggio.py
#e sha1: None
#e modules:
#e Experiment: Working memory experiment
#e no between subject factors
#--SUBJECT INFO
#s id: 319
subject_id
319	AUDIO WORDS EXPERIMENT
319	stimulus audio words:
319	valigia	pennello	miele	vino	cocco	ragno	palma	gelato	serpente	stella	cesto	chiave	sale	mucca	limone	canoa
319	memorization time after each word:
319	1.058	1.063	1.043	1.055	1.052	1.052	1.05	1.049	1.051	1.052	1.052	1.051	1.069	1.052	1.054	1.046
319	memorization time after all words:
319	2.57
319	retrieved audio words:
319	palla	fungo	miele	limone	pianta	valigia	arancia	palma	ragno	palla	cocco	sapone	torta	bruco	limone	scarpa
319	retrieval times:
319	14.695	13.271	6.192	8.52	8.511	17.194	9.545	6.982	20.792	14.231	8.84	10.419	6.006	16.984	15.947	5.236
319	retrieval order:
319	6	5	11	8	2	15	1	14	9	12	13	3	4	7	10	16
319	number of correct answers:
319	2
319	IMAGES SEQUENCE EXPERIMENT
319	stimulus sequence images:
319	9	7	22	17	24	29	28	30	44	23	26	34	37	5	19	18
319	memorization time after each word:
319	0.052	0.056	0.058	0.048	0.05	0.067	0.051	0.052	0.057	0.115	0.053	0.048	0.046	0.103	0.053	0.046
319	memorization time after all words:
319	1.039
319	retrieved sequence images:
319	7	9	17	29	29	28	28	24	19	30	18	34	37	5	25	23
319	retrieval times:
319	3.362	4.235	6.327	6.024	10.238	3.127	20.008	10.895	17.929	63.202	2.769	5.034	11.084	8.43	18.354	27.996
319	retrieval order:
319	10	3	13	4	11	14	2	5	6	9	16	8	12	7	15	1
319	number of correct answers:
319	4
319	DIGITS EXPERIMENT
319	stimulus digits:
319	3	3	4	5	9	6	3	2	5	4	9	5	9	7	6	1
319	memorization time:
319	289.843
319	retrieved digits:
319	3	3	4	5	9	6	3	2	5	3	9	5	9	7	3	1
319	retrieval times:
319	1.067	1.457	2.019	1.83	2.821	1.621	2.846	3.903	14.852	0.112	4.925	1.471	23.705	2.759	1.323	3.473
319	retrieval order:
319	15	10	13	9	8	3	2	7	14	16	4	1	5	11	6	12
319	number of correct answers:
319	14
319	WORDS EXPERIMENT
319	stimulus words:
319	fungo	elefante	trofeo	palma	fiore	gatto	vino	giornale	scarpa	mappa	martello	pesce	mucca	birra	sale	gelato
319	memorization time:
319	267.075
319	retrieved words:
319	fungo	elefante	trofeo	palma	fiore	gatto	vino	giornale	scarpa	mappa	martello	pesce	mucca	birra	sale	gelato
319	retrieval times:
319	4.466	2.896	4.183	4.026	3.13	2.996	3.314	3.018	4.797	8.027	10.02	6.484	5.076	2.539	2.702	2.488
319	retrieval order:
319	10	13	11	14	15	1	9	3	16	6	8	5	12	2	7	4
319	number of correct answers:
319	16
319	IMAGES EXPERIMENT
319	stimulus images:
319	31	5	27	26	9	44	13	32	39	21	11	10	41	4	46	15
319	memorization time:
319	148.688
319	retrieved images:
319	31	5	26	27	9	44	13	32	39	11	10	34	39	4	30	15
319	retrieval times:
319	6.912	3.717	5.398	2.978	9.721	24.722	6.175	2.599	6.193	4.067	10.936	7.904	9.743	9.958	14.076	8.713
319	retrieval order:
319	6	16	7	8	4	11	14	3	5	10	12	2	9	15	1	13
319	number of correct answers:
319	9
