# Supplementary material for: Working Memory Training: Assessing the Efficiency of Mnemonic Strategies
Source: Entropy (Basel). 2020 May 20;22(5):577. doi: 10.3390/e22050577 (PMC7517097; doi:10.3390/e22050577)
Supplement: Supplementary file 1 [file entropy-22-00577-s001.zip › data/controls/pomeriggio_320_201910081431.csv]

#Expyriment 0.9.1b2 (Python 3.6.6)	.xpd-file	coding: cp1252
#date: Tue Oct 08 2019 14:31:59
#--EXPERIMENT INFO
#e mainfile: pomeriggio.py
#e sha1: None
#e modules:
#e Experiment: Working memory experiment
#e no between subject factors
#--SUBJECT INFO
#s id: 320
subject_id
320	AUDIO WORDS EXPERIMENT
320	stimulus audio words:
320	mappa	chiave	mucca	bicchiere	pasta	miele	stella	pesce	panino	fragola	torta	canoa	banana	giornale	bruco	palma
320	memorization time after each word:
320	1.05	1.051	1.052	1.05	1.053	1.048	1.053	1.058	1.052	1.054	1.05	1.052	1.055	1.06	1.052	1.052
320	memorization time after all words:
320	3.296
320	retrieved audio words:
320	miele	pesce	torta	banana	panino	fungo	bicchiere	banana	miele	palla	cocco	fungo	bruco	canoa	bicchiere	pasta
320	retrieval times:
320	16.524	4.599	4.558	2.894	12.888	5.633	10.828	1.787	3.893	3.811	4.652	3.221	4.458	15.543	4.183	9.979
320	retrieval order:
320	7	14	4	1	13	10	2	16	3	5	12	11	8	15	9	6
320	number of correct answers:
320	0
320	IMAGES SEQUENCE EXPERIMENT
320	stimulus sequence images:
320	7	4	37	20	32	5	15	8	42	12	39	17	6	41	31	36
320	memorization time after each word:
320	0.065	0.058	0.064	0.062	0.058	0.055	0.054	0.068	0.054	0.054	0.081	0.061	0.055	0.055	0.075	0.061
320	memorization time after all words:
320	1.431
320	retrieved sequence images:
320	7	4	20	37	32	5	31	12	6	42	39	17	8	41	15	36
320	retrieval times:
320	3.145	4.26	9.54	11.367	15.135	3.395	11.792	12.382	25.59	18.959	17.151	3.43	23.663	3.146	10.412	4.436
320	retrieval order:
320	10	8	12	16	5	2	11	13	14	4	3	7	1	15	6	9
320	number of correct answers:
320	8
320	DIGITS EXPERIMENT
320	stimulus digits:
320	9	1	5	9	8	5	7	9	4	9	6	2	2	2	1	5
320	memorization time:
320	48.57
320	retrieved digits:
320	9	1	5	9	4	2	7	9	5	8	2	1	2	2	4	5
320	retrieval times:
320	1.148	2.761	1.622	3.038	7.074	5.351	4.168	2.649	4.189	6.396	1.177	6.701	2.721	2.026	5.558	7.123
320	retrieval order:
320	5	8	10	12	15	4	7	3	9	13	6	2	1	14	16	11
320	number of correct answers:
320	9
320	WORDS EXPERIMENT
320	stimulus words:
320	pianta	miele	patata	elefante	trofeo	mappa	giornale	fragola	valigia	fiore	gallina	limone	serpente	sapone	torta	foglie
320	memorization time:
320	109.489
320	retrieved words:
320	fiore	mucca	miele	torta	trofeo	mappa	carrello	elefante	pianta	patata	gallina	limone	serpente	sapone	giornale	palla
320	retrieval times:
320	38.614	9.273	11.153	32.688	2.639	4.272	61.468	16.552	13.93	2.18	4.981	3.927	5.66	4.607	11.415	12.779
320	retrieval order:
320	14	7	12	6	4	13	3	8	9	16	2	11	15	1	10	5
320	number of correct answers:
320	6
320	IMAGES EXPERIMENT
320	stimulus images:
320	11	27	20	37	2	4	41	9	5	15	43	25	28	12	23	13
320	memorization time:
320	36.543
320	retrieved images:
320	11	27	12	15	5	4	43	20	2	29	25	25	28	41	13	23
320	retrieval times:
320	5.201	4.055	16.442	16.624	5.11	5.3	6.634	4.215	6.132	19.28	12.129	4.751	3.414	16.735	8.274	12.39
320	retrieval order:
320	1	16	8	6	2	14	9	4	10	15	13	11	3	5	12	7
320	number of correct answers:
320	5
