# Supplementary material for: Working Memory Training: Assessing the Efficiency of Mnemonic Strategies
Source: Entropy (Basel). 2020 May 20;22(5):577. doi: 10.3390/e22050577 (PMC7517097; doi:10.3390/e22050577)
Supplement: Supplementary file 1 [file entropy-22-00577-s001.zip › data/controls/pomeriggio_321_201910081432.csv]

#Expyriment 0.9.1b2 (Python 3.6.6)	.xpd-file	coding: cp1252
#date: Tue Oct 08 2019 14:32:55
#--EXPERIMENT INFO
#e mainfile: pomeriggio.py
#e sha1: None
#e modules:
#e Experiment: Working memory experiment
#e no between subject factors
#--SUBJECT INFO
#s id: 321
subject_id
321	AUDIO WORDS EXPERIMENT
321	stimulus audio words:
321	banana	gallina	mappa	guanti	serpente	cesto	gelato	valigia	chiave	canoa	panda	carrello	trofeo	fuoco	patata	limone
321	memorization time after each word:
321	1.055	1.051	1.046	1.047	1.047	1.057	1.044	1.058	1.043	1.044	1.047	1.053	1.049	1.047	1.047	1.056
321	memorization time after all words:
321	5.584
321	retrieved audio words:
321	gallina	gatto	gallina	fungo	mappa	bicchiere	scarpa	fiore	panda	pianta	limone	patata	valigia	mattoni	palla	gatto
321	retrieval times:
321	43.221	8.888	2.328	8.208	34.485	6.506	3.216	6.449	3.945	3.331	6.827	5.658	1.26	17.407	1.546	38.492
321	retrieval order:
321	5	11	1	4	12	8	6	2	16	3	9	15	10	14	7	13
321	number of correct answers:
321	0
321	IMAGES SEQUENCE EXPERIMENT
321	stimulus sequence images:
321	21	7	43	9	30	20	26	27	5	4	29	28	42	23	40	13
321	memorization time after each word:
321	0.05	0.071	0.058	0.054	0.056	0.064	0.061	0.055	0.098	0.05	0.054	0.053	0.059	0.055	0.056	0.121
321	memorization time after all words:
321	1.568
321	retrieved sequence images:
321	21	7	5	43	8	11	42	40	36	6	28	29	12	9	13	13
321	retrieval times:
321	2.939	3.513	5.315	46.565	8.554	6.111	4.509	12.827	8.286	6.331	3.572	8.208	21.28	4.568	9.491	2.762
321	retrieval order:
321	15	4	5	6	12	2	7	13	3	9	11	16	14	1	10	8
321	number of correct answers:
321	3
321	DIGITS EXPERIMENT
321	stimulus digits:
321	2	9	3	8	5	1	8	5	1	6	5	2	8	7	9	4
321	memorization time:
321	4.114
321	retrieved digits:
321	2	9	3	8	5	1	4	2	6	3	4	6	7	5	7	8
321	retrieval times:
321	1.467	2.23	1.348	1.837	1.125	2.019	1.432	2.626	1.426	11.756	1.171	1.405	0.981	1.508	1.877	1.457
321	retrieval order:
321	10	2	1	15	3	8	12	7	16	14	6	9	13	5	4	11
321	number of correct answers:
321	6
321	WORDS EXPERIMENT
321	stimulus words:
321	carrello	elefante	guanti	patata	bicchiere	fuoco	martello	miele	mucca	foglie	scarpa	sapone	torta	ragno	banana	cesto
321	memorization time:
321	74.995
321	retrieved words:
321	panino	gelato	pizza	giornale	bicchiere	fuoco	palla	miele	martello	pesce	panda	mucca	serpente	stella	torta	limone
321	retrieval times:
321	4.841	6.16	3.533	5.501	1.412	3.525	15.69	2.13	2.414	2.566	3.778	1.244	4.154	4.543	2.517	1.348
321	retrieval order:
321	13	15	6	7	8	5	11	16	10	9	12	2	14	3	1	4
321	number of correct answers:
321	3
321	IMAGES EXPERIMENT
321	stimulus images:
321	13	19	43	20	47	5	48	15	11	12	23	37	22	27	16	34
321	memorization time:
321	50.011
321	retrieved images:
321	20	12	39	18	40	36	26	37	9	25	11	31	15	6	34	38
321	retrieval times:
321	18.978	7.681	4.224	4.631	3.641	4.766	1.793	23.161	6.786	3.481	5.211	4.725	5.501	3.554	3.412	9.509
321	retrieval order:
321	12	4	2	1	5	6	8	3	13	14	11	15	16	10	7	9
321	number of correct answers:
321	0
