# Supplementary material for: Working Memory Training: Assessing the Efficiency of Mnemonic Strategies
Source: Entropy (Basel). 2020 May 20;22(5):577. doi: 10.3390/e22050577 (PMC7517097; doi:10.3390/e22050577)
Supplement: Supplementary file 1 [file entropy-22-00577-s001.zip › data/controls/pomeriggio_322_201910081431.csv]

#Expyriment 0.9.1b2 (Python 3.6.6)	.xpd-file	coding: cp1252
#date: Tue Oct 08 2019 14:31:40
#--EXPERIMENT INFO
#e mainfile: pomeriggio.py
#e sha1: None
#e modules:
#e Experiment: Working memory experiment
#e no between subject factors
#--SUBJECT INFO
#s id: 322
subject_id
322	AUDIO WORDS EXPERIMENT
322	stimulus audio words:
322	cocco	elefante	sale	giornale	panino	foglie	fiore	valigia	chiave	trofeo	palma	mattoni	scarpa	banana	pasta	palla
322	memorization time after each word:
322	1.057	1.047	1.051	1.05	1.051	1.059	1.05	1.051	1.06	1.049	1.048	1.05	1.051	1.045	1.051	1.045
322	memorization time after all words:
322	2.007
322	retrieved audio words:
322	cocco	bicchiere	bicchiere	fiore	scarpa	valigia	bicchiere	elefante	valigia	trofeo	palma	mattoni	palma	valigia	pasta	palla
322	retrieval times:
322	15.479	6.015	2.84	23.52	3.791	11.599	4.621	6.299	61.113	1.024	8.617	7.089	13.29	19.009	15.804	2.735
322	retrieval order:
322	1	15	11	16	9	4	13	12	7	6	5	2	8	14	10	3
322	number of correct answers:
322	6
322	IMAGES SEQUENCE EXPERIMENT
322	stimulus sequence images:
322	48	10	32	13	25	36	12	11	35	18	33	34	7	40	26	6
322	memorization time after each word:
322	0.045	0.052	0.065	0.052	0.062	0.055	0.056	0.07	0.055	0.06	0.057	0.061	0.057	0.098	0.063	0.069
322	memorization time after all words:
322	1.295
322	retrieved sequence images:
322	48	10	32	6	25	13	12	11	35	18	33	34	7	40	26	20
322	retrieval times:
322	2.502	7.276	18.626	12.986	35.59	53.658	7.443	3.617	3.758	2.38	3.3	13.783	56.857	36.158	24.356	29.242
322	retrieval order:
322	3	7	2	5	14	12	6	9	13	15	1	16	8	10	11	4
322	number of correct answers:
322	13
322	DIGITS EXPERIMENT
322	stimulus digits:
322	8	2	8	2	3	3	7	9	7	2	8	5	7	4	3	2
322	memorization time:
322	147.596
322	retrieved digits:
322	8	2	8	2	3	3	7	9	7	2	8	5	7	4	3	2
322	retrieval times:
322	1.262	1.855	1.924	7.676	2.993	2.516	4.118	3.079	2.323	4.155	3.003	26.73	6.095	2.773	6.827	3.274
322	retrieval order:
322	13	12	10	6	4	15	16	7	2	5	3	1	11	8	14	9
322	number of correct answers:
322	16
322	WORDS EXPERIMENT
322	stimulus words:
322	serpente	mucca	chiave	cocco	scarpa	limone	valigia	carrello	pasta	giornale	bruco	pennello	pesce	sale	panino	pizza
322	memorization time:
322	279.342
322	retrieved words:
322	serpente	mucca	chiave	cocco	pasta	giornale	bruco	pennello	scarpa	limone	valigia	carrello	pesce	sale	panino	pizza
322	retrieval times:
322	4.233	5.976	3.249	4.569	44.645	5.599	7.193	17.385	18.718	8.629	8.207	4.13	2.622	5.577	7.796	5.696
322	retrieval order:
322	9	14	13	1	8	5	7	4	6	2	16	11	12	15	3	10
322	number of correct answers:
322	8
322	IMAGES EXPERIMENT
322	stimulus images:
322	15	44	24	30	28	43	6	7	46	17	48	22	21	14	13	45
322	memorization time:
322	143.158
322	retrieved images:
322	44	15	24	30	28	43	6	7	46	17	48	22	21	14	13	45
322	retrieval times:
322	6.101	4.299	13.131	3.824	9.799	68.261	17.237	2.484	14.542	4.32	13.141	4.611	5.564	10.845	28.387	3.998
322	retrieval order:
322	15	9	11	16	6	5	1	12	3	13	14	2	7	10	8	4
322	number of correct answers:
322	14
