# Supplementary material for: Working Memory Training: Assessing the Efficiency of Mnemonic Strategies
Source: Entropy (Basel). 2020 May 20;22(5):577. doi: 10.3390/e22050577 (PMC7517097; doi:10.3390/e22050577)
Supplement: Supplementary file 1 [file entropy-22-00577-s001.zip › data/controls/pomeriggio_323_201910081432.csv]

#Expyriment 0.9.1b2 (Python 3.6.6)	.xpd-file	coding: cp1252
#date: Tue Oct 08 2019 14:32:21
#--EXPERIMENT INFO
#e mainfile: pomeriggio.py
#e sha1: None
#e modules:
#e Experiment: Working memory experiment
#e no between subject factors
#--SUBJECT INFO
#s id: 323
subject_id
323	AUDIO WORDS EXPERIMENT
323	stimulus audio words:
323	miele	canoa	cesto	bicchiere	pizza	fiore	gatto	mattoni	foglie	carrello	stella	pasta	gelato	limone	fragola	sale
323	memorization time after each word:
323	1.048	1.047	1.049	1.046	1.051	1.066	1.057	1.062	1.054	1.059	1.044	1.051	1.045	1.055	1.056	1.05
323	memorization time after all words:
323	2.944
323	retrieved audio words:
323	miele	canoa	cesto	gatto	mattoni	carrello	foglie	gelato	pizza	foglie	limone	fiore	pizza	bicchiere	fragola	sale
323	retrieval times:
323	6.787	5.607	23.613	28.799	11.803	53.579	9.494	11.939	26.214	3.077	9.498	7.861	22.347	6.958	10.954	10.546
323	retrieval order:
323	16	11	4	1	5	2	3	13	12	14	6	10	15	9	7	8
323	number of correct answers:
323	5
323	IMAGES SEQUENCE EXPERIMENT
323	stimulus sequence images:
323	45	37	31	18	42	34	30	36	5	10	9	3	21	26	32	43
323	memorization time after each word:
323	0.056	0.062	0.054	0.057	0.051	0.055	0.064	0.056	0.1	0.058	0.059	0.057	0.065	0.053	0.083	0.061
323	memorization time after all words:
323	1.216
323	retrieved sequence images:
323	45	37	31	18	41	34	30	36	5	10	5	21	26	32	43	43
323	retrieval times:
323	2.12	2.801	4.118	9.722	7.33	3.104	10.671	8.938	11.413	31.8	16.047	110.3	46.27	14.021	23.83	67.809
323	retrieval order:
323	12	14	10	5	4	2	1	13	15	7	6	3	11	16	8	9
323	number of correct answers:
323	10
323	DIGITS EXPERIMENT
323	stimulus digits:
323	4	8	6	3	5	4	5	2	3	6	6	9	6	7	2	1
323	memorization time:
323	116.28
323	retrieved digits:
323	4	8	6	3	6	7	5	2	3	6	6	9	5	4	2	1
323	retrieval times:
323	1.474	15.357	7.403	63.59	33.315	2.949	4.82	2.758	2.914	13.306	3.943	2.427	0.919	9.758	2.063	3.036
323	retrieval order:
323	5	16	14	13	7	10	8	4	12	9	2	3	6	1	11	15
323	number of correct answers:
323	12
323	WORDS EXPERIMENT
323	stimulus words:
323	canoa	bicchiere	panino	mucca	carrello	chiave	birra	fiore	palma	fuoco	pizza	mappa	martello	stella	trofeo	miele
323	memorization time:
323	137.159
323	retrieved words:
323	canoa	bicchiere	panino	mucca	carrello	chiave	birra	fiore	palma	fuoco	pizza	mappa	martello	stella	trofeo	miele
323	retrieval times:
323	2.633	1.497	5.681	10.334	7.007	19.328	6.342	9.816	4.689	8.026	12.077	6.345	5.873	22.066	5.82	17.45
323	retrieval order:
323	8	2	15	13	14	12	6	11	1	5	4	16	3	9	7	10
323	number of correct answers:
323	16
323	IMAGES EXPERIMENT
323	stimulus images:
323	47	31	36	40	3	15	46	34	12	18	45	44	8	19	33	17
323	memorization time:
323	137.662
323	retrieved images:
323	47	31	36	40	3	15	46	34	12	18	45	44	8	19	33	17
323	retrieval times:
323	3.77	8.825	6.098	3.476	11.142	9.756	21.561	4.847	10.664	3.925	5.94	21.359	13.746	5.462	5.014	8.349
323	retrieval order:
323	12	4	5	13	14	11	7	15	8	2	1	6	3	16	9	10
323	number of correct answers:
323	16
