# Supplementary material for: Working Memory Training: Assessing the Efficiency of Mnemonic Strategies
Source: Entropy (Basel). 2020 May 20;22(5):577. doi: 10.3390/e22050577 (PMC7517097; doi:10.3390/e22050577)
Supplement: Supplementary file 1 [file entropy-22-00577-s001.zip › data/controls/pomeriggio_324_201910081431.csv]

#Expyriment 0.9.1b2 (Python 3.6.6)	.xpd-file	coding: cp1252
#date: Tue Oct 08 2019 14:31:39
#--EXPERIMENT INFO
#e mainfile: pomeriggio.py
#e sha1: None
#e modules:
#e Experiment: Working memory experiment
#e no between subject factors
#--SUBJECT INFO
#s id: 324
subject_id
324	AUDIO WORDS EXPERIMENT
324	stimulus audio words:
324	elefante	miele	panda	pasta	fungo	canoa	bruco	gelato	foglie	carrello	scarpa	chiave	valigia	limone	sapone	stella
324	memorization time after each word:
324	1.06	1.055	1.048	1.055	1.049	1.051	1.055	1.058	1.056	1.05	1.049	1.043	1.051	1.051	1.05	1.05
324	memorization time after all words:
324	2.488
324	retrieved audio words:
324	banana	miele	fuoco	bruco	bruco	miele	stella	pasta	fungo	gatto	stella	valigia	panda	pizza	pesce	scarpa
324	retrieval times:
324	1.877	12.217	2.388	14.15	7.406	1.57	4.882	4.199	20.897	1.122	2.244	3.045	2.168	1.329	0.913	3.431
324	retrieval order:
324	4	7	2	11	8	5	12	9	6	15	14	13	3	10	1	16
324	number of correct answers:
324	1
324	IMAGES SEQUENCE EXPERIMENT
324	stimulus sequence images:
324	41	26	42	21	18	13	2	31	47	38	22	39	7	15	19	27
324	memorization time after each word:
324	0.193	0.054	0.067	0.051	0.056	0.064	0.057	0.052	0.05	0.05	0.055	0.102	0.055	0.055	0.074	0.057
324	memorization time after all words:
324	1.064
324	retrieved sequence images:
324	41	26	42	21	18	18	2	31	13	22	15	38	43	27	7	19
324	retrieval times:
324	3.412	3.071	3.751	8.427	10.2	8.783	24.231	21.572	2.878	7.245	5.905	8.785	4.474	4.633	3.742	3.03
324	retrieval order:
324	7	10	3	9	11	14	16	8	2	1	12	4	6	15	13	5
324	number of correct answers:
324	7
324	DIGITS EXPERIMENT
324	stimulus digits:
324	7	9	2	1	6	2	1	8	6	9	7	8	7	8	4	6
324	memorization time:
324	97.682
324	retrieved digits:
324	7	9	2	1	6	2	1	8	6	9	7	8	7	8	4	6
324	retrieval times:
324	2.547	3.014	1.636	1.162	3.462	25.106	1.475	2.93	2.413	23.451	2.359	3.114	14.893	23.198	2.998	1.537
324	retrieval order:
324	12	15	1	10	13	6	11	16	8	9	4	5	14	3	2	7
324	number of correct answers:
324	16
324	WORDS EXPERIMENT
324	stimulus words:
324	gatto	palma	cesto	canoa	mappa	birra	elefante	limone	banana	fragola	carrello	fuoco	fiore	pasta	bomba	chiave
324	memorization time:
324	105.839
324	retrieved words:
324	gatto	palma	canoa	bruco	mappa	birra	limone	mucca	banana	fragola	elefante	carrello	fiore	pasta	carrello	bomba
324	retrieval times:
324	6.731	3.532	25.806	13.846	11.469	2.877	5.367	46.418	2.206	6.578	7.891	5.317	10.703	2.649	13.949	9.091
324	retrieval order:
324	3	4	5	13	8	7	1	10	15	6	12	16	9	2	11	14
324	number of correct answers:
324	8
324	IMAGES EXPERIMENT
324	stimulus images:
324	46	13	24	19	44	23	40	2	31	22	43	42	47	37	41	48
324	memorization time:
324	65.297
324	retrieved images:
324	2	13	24	41	32	23	21	19	44	35	22	39	41	47	37	48
324	retrieval times:
324	6.422	3.242	1.852	5.8	7.165	8.554	2.64	8.051	3.693	5.289	4.739	7.603	4.176	13.651	6.969	3.946
324	retrieval order:
324	11	10	16	1	7	12	5	4	2	15	6	13	9	14	8	3
324	number of correct answers:
324	4
