# Supplementary material for: Working Memory Training: Assessing the Efficiency of Mnemonic Strategies
Source: Entropy (Basel). 2020 May 20;22(5):577. doi: 10.3390/e22050577 (PMC7517097; doi:10.3390/e22050577)
Supplement: Supplementary file 1 [file entropy-22-00577-s001.zip › data/experimentals/mattina_208_201909110935.csv]

#Expyriment 0.9.1b2 (Python 3.6.6)	.xpd-file	coding: cp1252
#date: Wed Sep 11 2019 09:35:14
#--EXPERIMENT INFO
#e mainfile: mattina.py
#e sha1: None
#e modules:
#e Experiment: Nback experiment
#e no between subject factors
#--SUBJECT INFO
#s id: 208
subject_id
208	3-BACK EXPERIMENT
208	30	40	2	22	40	16	35	26	13	35	32	13	14	26	28	48	47	28	7	2	48	19	5	35	20	43	2	20	39	2	21	15	7	45	30	25	45	6	25	29	10	43	5	29	3	11	35	3	11
208	1	1	0	1	1	1	1	1	1	1	0	1	1	1	1	1	1	1	1	1	1	1	1	1	1	1	1	1	1	1	1	1	1	1	1	1	1	1	1	1	0	1	1	1	1	1	1	1	1
[truncated: 54 more columns]
