# Supplementary material for: Working Memory Training: Assessing the Efficiency of Mnemonic Strategies
Source: Entropy (Basel). 2020 May 20;22(5):577. doi: 10.3390/e22050577 (PMC7517097; doi:10.3390/e22050577)
Supplement: Supplementary file 1 [file entropy-22-00577-s001.zip › data/experimentals/pomeriggio_200_201909111441.csv]

#Expyriment 0.9.1b2 (Python 3.6.6)	.xpd-file	coding: cp1252
#date: Wed Sep 11 2019 14:41:04
#--EXPERIMENT INFO
#e mainfile: pomeriggio.py
#e sha1: None
#e modules:
#e Experiment: Working memory experiment
#e no between subject factors
#--SUBJECT INFO
#s id: 200
subject_id
200	AUDIO WORDS EXPERIMENT
200	stimulus audio words:
200	mucca	carrello	fuoco	serpente	vino	pasta	bicchiere	martello	sapone	gatto	mappa	pianta	elefante	fiore	fungo	canoa
200	memorization time after each word:
200	1.048	1.058	1.048	1.048	1.059	1.042	1.047	1.049	1.051	1.044	1.048	1.044	1.05	1.049	1.049	1.046
200	memorization time after all words:
200	2.289
200	retrieved audio words:
200	mucca	carrello	fuoco	serpente	vino	pasta	bicchiere	martello	sapone	gatto	sapone	pianta	elefante	fiore	fungo	canoa
200	retrieval times:
200	7.468	3.761	4.886	6.806	4.905	5.469	5.527	6.219	11.593	7.999	8.764	6.768	3.642	8.088	2.529	2.736
200	retrieval order:
200	1	10	7	16	13	12	3	9	4	2	6	11	5	14	8	15
200	number of correct answers:
200	15
200	IMAGES SEQUENCE EXPERIMENT
200	stimulus sequence images:
200	39	23	4	31	30	29	36	34	27	16	21	6	46	47	38	35
200	memorization time after each word:
200	0.062	0.052	0.061	0.053	0.054	0.053	0.058	0.055	0.056	0.051	0.06	0.053	0.061	0.055	0.052	0.052
200	memorization time after all words:
200	0.945
200	retrieved sequence images:
200	39	23	4	31	30	29	36	34	27	16	21	6	46	47	38	35
200	retrieval times:
200	4.108	5.58	5.058	6.124	6.708	14.38	9.956	5.035	4.731	12.102	4.404	9.868	6.529	8.472	3.662	7.202
200	retrieval order:
200	6	12	5	13	10	11	2	14	4	7	1	16	8	9	15	3
200	number of correct answers:
200	16
200	DIGITS EXPERIMENT
200	stimulus digits:
200	4	1	4	9	1	6	8	2	9	7	9	3	5	6	5	4
200	memorization time:
200	202.237
200	retrieved digits:
200	4	1	4	9	1	6	8	2	9	7	9	3	5	6	5	4
200	retrieval times:
200	2.696	1.918	5.803	5.908	6.108	2.871	5.694	6.008	3.911	2.792	6.362	4.88	76.37	5.052	2.755	3.538
200	retrieval order:
200	13	8	15	6	1	11	14	9	10	2	5	3	12	4	16	7
200	number of correct answers:
200	16
200	WORDS EXPERIMENT
200	stimulus words:
200	carrello	torta	fungo	pennello	pizza	foglie	gallina	fiore	panino	trofeo	canoa	cesto	birra	ragno	pasta	pesce
200	memorization time:
200	113.734
200	retrieved words:
200	carrello	torta	fungo	pennello	pizza	foglie	gallina	fiore	panino	trofeo	canoa	cesto	birra	ragno	pasta	pesce
200	retrieval times:
200	4.701	4.456	4.709	3.269	2.218	5.245	4.043	2.079	4.643	5.919	3.912	3.816	2.005	2.8	3.865	3.537
200	retrieval order:
200	1	2	4	16	10	15	14	12	7	9	3	6	5	8	13	11
200	number of correct answers:
200	16
200	IMAGES EXPERIMENT
200	stimulus images:
200	39	36	24	42	19	34	33	32	10	37	9	3	40	14	26	41
200	memorization time:
200	132.122
200	retrieved images:
200	39	36	24	42	19	34	33	32	10	37	9	3	40	14	26	41
200	retrieval times:
200	5.661	4.51	10.636	5.787	8.399	3.993	8.298	9.21	4.241	4.471	6.973	4.993	7.799	4.222	4.404	3.381
200	retrieval order:
200	5	13	15	7	9	11	3	14	6	10	8	4	1	16	2	12
200	number of correct answers:
200	16
