# Supplementary material for: Working Memory Training: Assessing the Efficiency of Mnemonic Strategies
Source: Entropy (Basel). 2020 May 20;22(5):577. doi: 10.3390/e22050577 (PMC7517097; doi:10.3390/e22050577)
Supplement: Supplementary file 1 [file entropy-22-00577-s001.zip › data/experimentals/pomeriggio_201_201909111440.csv]

#Expyriment 0.9.1b2 (Python 3.6.6)	.xpd-file	coding: cp1252
#date: Wed Sep 11 2019 14:40:48
#--EXPERIMENT INFO
#e mainfile: pomeriggio.py
#e sha1: None
#e modules:
#e Experiment: Working memory experiment
#e no between subject factors
#--SUBJECT INFO
#s id: 201
subject_id
201	AUDIO WORDS EXPERIMENT
201	stimulus audio words:
201	birra	fragola	martello	fiore	miele	giornale	stella	fungo	fuoco	foglie	canoa	pesce	bicchiere	sapone	pizza	pianta
201	memorization time after each word:
201	1.048	1.051	1.048	1.048	1.045	1.045	1.05	1.048	1.046	1.048	1.058	1.056	1.055	1.051	1.058	1.049
201	memorization time after all words:
201	1.551
201	retrieved audio words:
201	birra	fragola	martello	fiore	miele	giornale	stella	fungo	fuoco	foglie	canoa	pesce	bicchiere	sapone	pizza	pianta
201	retrieval times:
201	2.49	6.888	12.973	7.201	3.913	7.435	9.204	3.673	20.549	5.801	19.65	16.039	5.792	14.303	7.639	3.936
201	retrieval order:
201	9	3	2	16	14	6	13	12	7	10	15	11	4	5	1	8
201	number of correct answers:
201	16
201	IMAGES SEQUENCE EXPERIMENT
201	stimulus sequence images:
201	5	4	6	8	31	23	36	44	10	17	7	38	22	48	41	33
201	memorization time after each word:
201	0.061	0.051	0.063	0.053	0.049	0.051	0.054	0.054	0.066	0.056	0.054	0.054	0.059	0.06	0.048	0.052
201	memorization time after all words:
201	1.497
201	retrieved sequence images:
201	5	4	6	8	31	23	36	44	10	17	7	38	22	48	41	33
201	retrieval times:
201	3.937	10.065	8.104	5.437	6.276	4.981	4.306	8.674	8.203	4.029	16.289	4.665	17.812	15.819	7.321	3.952
201	retrieval order:
201	2	8	7	6	1	3	4	14	11	12	15	9	10	13	5	16
201	number of correct answers:
201	16
201	DIGITS EXPERIMENT
201	stimulus digits:
201	9	4	3	8	2	4	6	8	9	2	3	4	7	3	6	9
201	memorization time:
201	175.595
201	retrieved digits:
201	6	4	3	8	2	4	6	8	6	2	3	4	7	3	6	2
201	retrieval times:
201	4.035	6.885	15.03	7.055	7.954	8.803	7.073	9.374	8.445	11.16	11.056	8.749	5.626	6.0	5.053	6.431
201	retrieval order:
201	8	12	3	9	5	11	6	13	7	14	4	2	1	15	10	16
201	number of correct answers:
201	13
201	WORDS EXPERIMENT
201	stimulus words:
201	cesto	mucca	elefante	mappa	pizza	scarpa	canoa	pianta	banana	fiore	torta	pasta	panda	giornale	pesce	sapone
201	memorization time:
201	186.095
201	retrieved words:
201	cesto	mucca	elefante	mappa	pizza	scarpa	canoa	pianta	banana	fiore	torta	pasta	panda	giornale	pesce	sapone
201	retrieval times:
201	7.087	9.46	7.069	10.562	7.831	16.703	3.58	10.453	3.803	4.38	4.631	5.396	4.804	4.125	6.4	4.072
201	retrieval order:
201	2	16	6	4	10	13	9	5	11	8	14	7	15	3	12	1
201	number of correct answers:
201	16
201	IMAGES EXPERIMENT
201	stimulus images:
201	6	48	37	17	35	4	36	43	5	24	11	41	29	33	15	12
201	memorization time:
201	139.655
201	retrieved images:
201	6	48	37	17	35	4	36	43	5	24	11	41	29	33	15	12
201	retrieval times:
201	6.749	4.957	7.947	5.129	5.761	3.998	5.037	6.747	5.888	7.27	7.943	8.935	6.402	4.458	3.552	2.743
201	retrieval order:
201	10	8	3	1	2	6	13	11	16	7	4	12	9	15	5	14
201	number of correct answers:
201	16
