# Supplementary material for: Working Memory Training: Assessing the Efficiency of Mnemonic Strategies
Source: Entropy (Basel). 2020 May 20;22(5):577. doi: 10.3390/e22050577 (PMC7517097; doi:10.3390/e22050577)
Supplement: Supplementary file 1 [file entropy-22-00577-s001.zip › data/experimentals/pomeriggio_202_201909111440.csv]

#Expyriment 0.9.1b2 (Python 3.6.6)	.xpd-file	coding: cp1252
#date: Wed Sep 11 2019 14:40:48
#--EXPERIMENT INFO
#e mainfile: pomeriggio.py
#e sha1: None
#e modules:
#e Experiment: Working memory experiment
#e no between subject factors
#--SUBJECT INFO
#s id: 202
subject_id
202	AUDIO WORDS EXPERIMENT
202	stimulus audio words:
202	limone	bicchiere	banana	fiore	valigia	pesce	gelato	foglie	sale	mucca	scarpa	bomba	ragno	panino	giornale	patata
202	memorization time after each word:
202	1.046	1.048	1.048	1.051	1.044	1.045	1.048	1.044	1.045	1.06	1.052	1.053	1.047	1.043	1.049	1.051
202	memorization time after all words:
202	3.6
202	retrieved audio words:
202	limone	bicchiere	banana	fiore	valigia	pesce	gelato	foglie	sale	mucca	scarpa	bomba	ragno	panino	giornale	patata
202	retrieval times:
202	6.278	6.193	4.941	7.336	6.389	9.538	14.389	13.625	8.094	10.656	7.394	19.393	10.116	9.854	14.814	13.627
202	retrieval order:
202	1	2	12	15	14	6	10	9	5	16	3	8	7	4	13	11
202	number of correct answers:
202	16
202	IMAGES SEQUENCE EXPERIMENT
202	stimulus sequence images:
202	7	22	45	24	23	41	18	10	31	42	27	16	9	6	36	44
202	memorization time after each word:
202	0.057	0.057	0.045	0.045	0.053	0.059	0.049	0.047	0.087	0.049	0.048	0.051	0.048	0.057	0.079	0.061
202	memorization time after all words:
202	3.071
202	retrieved sequence images:
202	7	22	45	24	23	41	18	10	31	42	27	16	9	6	36	44
202	retrieval times:
202	5.555	8.657	7.711	4.7	17.213	11.619	10.009	15.241	23.701	7.365	25.875	7.781	15.78	19.243	6.653	9.9
202	retrieval order:
202	5	11	14	2	12	6	3	8	13	7	9	16	1	4	10	15
202	number of correct answers:
202	16
202	DIGITS EXPERIMENT
202	stimulus digits:
202	7	7	5	9	6	2	9	7	3	1	8	3	9	1	2	4
202	memorization time:
202	304.299
202	retrieved digits:
202	7	7	5	9	6	2	9	7	3	1	8	3	9	1	2	4
202	retrieval times:
202	3.268	2.205	39.024	10.092	7.495	11.555	13.111	6.185	3.491	7.824	8.001	9.117	6.701	11.59	8.535	4.99
202	retrieval order:
202	6	3	15	11	8	1	5	12	14	16	13	4	10	9	7	2
202	number of correct answers:
202	16
202	WORDS EXPERIMENT
202	stimulus words:
202	bomba	sapone	pennello	foglie	fuoco	gallina	serpente	palla	trofeo	panino	torta	fiore	cesto	giornale	banana	pesce
202	memorization time:
202	238.085
202	retrieved words:
202	bomba	sapone	pennello	foglie	fuoco	gallina	serpente	palla	trofeo	panino	torta	fiore	cesto	giornale	banana	pesce
202	retrieval times:
202	5.782	11.799	7.284	39.187	8.019	10.953	5.375	9.579	5.574	4.595	9.322	9.471	10.046	7.805	7.373	2.704
202	retrieval order:
202	5	6	13	12	14	8	15	11	4	3	10	7	2	9	16	1
202	number of correct answers:
202	16
202	IMAGES EXPERIMENT
202	stimulus images:
202	44	10	29	9	4	13	3	35	30	47	25	21	5	42	41	40
202	memorization time:
202	221.487
202	retrieved images:
202	44	10	29	9	4	13	3	35	30	47	25	21	5	42	41	40
202	retrieval times:
202	6.024	6.17	6.406	8.616	7.204	10.14	5.528	5.177	5.926	5.583	8.968	6.536	9.846	4.282	12.334	6.403
202	retrieval order:
202	6	3	15	1	12	11	13	8	2	4	10	16	14	5	7	9
202	number of correct answers:
202	16
