# Supplementary material for: Working Memory Training: Assessing the Efficiency of Mnemonic Strategies
Source: Entropy (Basel). 2020 May 20;22(5):577. doi: 10.3390/e22050577 (PMC7517097; doi:10.3390/e22050577)
Supplement: Supplementary file 1 [file entropy-22-00577-s001.zip › data/experimentals/pomeriggio_203_201909111449.csv]

#Expyriment 0.9.1b2 (Python 3.6.6)	.xpd-file	coding: cp1252
#date: Wed Sep 11 2019 14:49:38
#--EXPERIMENT INFO
#e mainfile: pomeriggio.py
#e sha1: None
#e modules:
#e Experiment: Working memory experiment
#e no between subject factors
#--SUBJECT INFO
#s id: 203
subject_id
203	AUDIO WORDS EXPERIMENT
203	stimulus audio words:
203	panino	panda	sale	carrello	pianta	fuoco	serpente	pizza	limone	bicchiere	miele	canoa	pennello	mappa	trofeo	palma
203	memorization time after each word:
203	1.045	1.051	1.045	1.057	1.058	1.061	1.058	1.05	1.049	1.054	1.046	1.061	1.05	1.06	1.052	1.051
203	memorization time after all words:
203	3.534
203	retrieved audio words:
203	panino	panda	sale	carrello	pianta	fuoco	serpente	pizza	limone	bicchiere	miele	canoa	pennello	mappa	palma	palma
203	retrieval times:
203	5.503	4.666	8.776	10.532	23.08	7.51	13.426	8.303	12.335	47.77	12.339	7.6	10.817	10.435	36.635	25.377
203	retrieval order:
203	5	15	7	14	3	11	16	10	1	12	2	6	9	13	8	4
203	number of correct answers:
203	15
203	IMAGES SEQUENCE EXPERIMENT
203	stimulus sequence images:
203	44	47	23	46	30	24	33	35	18	45	32	12	22	6	14	39
203	memorization time after each word:
203	0.065	0.056	0.06	0.065	0.056	0.048	0.062	0.051	0.057	0.06	0.061	0.056	0.056	0.08	0.101	0.062
203	memorization time after all words:
203	2.721
203	retrieved sequence images:
203	44	47	23	46	30	24	33	35	18	45	32	12	22	6	14	39
203	retrieval times:
203	6.179	4.713	4.906	4.968	6.776	9.897	8.375	8.097	7.544	9.424	9.253	7.97	19.463	10.605	4.33	5.02
203	retrieval order:
203	13	12	9	14	5	16	15	10	4	8	3	1	2	6	11	7
203	number of correct answers:
203	16
203	DIGITS EXPERIMENT
203	stimulus digits:
203	7	4	8	2	7	1	9	1	8	9	6	6	3	6	2	7
203	memorization time:
203	276.894
203	retrieved digits:
203	7	4	8	2	7	1	9	1	8	9	6	6	3	6	2	7
203	retrieval times:
203	3.237	3.748	4.147	5.872	4.056	6.272	5.168	5.315	5.65	3.451	10.034	3.111	6.492	5.715	4.381	1.979
203	retrieval order:
203	11	13	6	9	15	5	10	7	4	2	1	14	12	3	16	8
203	number of correct answers:
203	16
203	WORDS EXPERIMENT
203	stimulus words:
203	trofeo	martello	valigia	mucca	mattoni	torta	gelato	gatto	gallina	bruco	fuoco	sale	limone	fungo	panda	cocco
203	memorization time:
203	133.643
203	retrieved words:
203	trofeo	martello	valigia	mucca	mattoni	torta	gelato	gatto	gallina	bruco	fuoco	sale	limone	fungo	panda	cocco
203	retrieval times:
203	8.333	4.686	4.137	5.323	4.903	7.803	8.224	4.78	3.82	3.548	10.342	4.894	3.676	4.701	5.801	4.315
203	retrieval order:
203	11	9	7	13	14	8	2	5	16	12	10	3	6	15	1	4
203	number of correct answers:
203	16
203	IMAGES EXPERIMENT
203	stimulus images:
203	12	14	38	39	24	46	11	30	37	13	48	27	41	29	33	22
203	memorization time:
203	140.844
203	retrieved images:
203	12	14	38	39	24	46	11	30	37	13	48	27	41	29	33	22
203	retrieval times:
203	5.326	5.014	5.993	5.758	4.288	4.251	5.191	11.151	6.014	7.918	7.341	5.429	4.26	3.886	4.686	6.572
203	retrieval order:
203	1	9	16	11	15	4	12	13	8	14	7	3	10	2	5	6
203	number of correct answers:
203	16
