# Supplementary material for: Working Memory Training: Assessing the Efficiency of Mnemonic Strategies
Source: Entropy (Basel). 2020 May 20;22(5):577. doi: 10.3390/e22050577 (PMC7517097; doi:10.3390/e22050577)
Supplement: Supplementary file 1 [file entropy-22-00577-s001.zip › data/experimentals/pomeriggio_204_201909111440.csv]

#Expyriment 0.9.1b2 (Python 3.6.6)	.xpd-file	coding: cp1252
#date: Wed Sep 11 2019 14:40:46
#--EXPERIMENT INFO
#e mainfile: pomeriggio.py
#e sha1: None
#e modules:
#e Experiment: Working memory experiment
#e no between subject factors
#--SUBJECT INFO
#s id: 204
subject_id
204	AUDIO WORDS EXPERIMENT
204	stimulus audio words:
204	mattoni	fungo	chiave	limone	fragola	pizza	foglie	gatto	bomba	palla	bruco	palma	mappa	sapone	gelato	scarpa
204	memorization time after each word:
204	1.047	1.04	1.053	1.053	1.051	1.046	1.051	1.053	1.053	1.051	1.059	1.052	1.046	1.054	1.052	1.053
204	memorization time after all words:
204	9.415
204	retrieved audio words:
204	mattoni	fungo	chiave	limone	fragola	pizza	foglie	gatto	bomba	palla	bruco	palma	mappa	sapone	gelato	scarpa
204	retrieval times:
204	3.206	7.305	6.589	4.977	1.874	9.345	6.367	9.188	7.587	4.747	7.472	9.983	33.716	8.413	2.881	7.796
204	retrieval order:
204	16	8	13	11	3	4	5	14	15	9	6	2	7	10	1	12
204	number of correct answers:
204	16
204	IMAGES SEQUENCE EXPERIMENT
204	stimulus sequence images:
204	23	42	48	10	9	8	17	40	35	32	39	16	7	34	24	27
204	memorization time after each word:
204	0.067	0.058	0.052	0.054	0.086	0.056	0.056	0.055	0.097	0.067	0.061	0.063	0.057	0.061	0.051	0.057
204	memorization time after all words:
204	1.175
204	retrieved sequence images:
204	23	42	48	10	9	8	17	40	35	32	39	16	7	34	24	27
204	retrieval times:
204	4.52	7.109	15.868	7.712	5.609	6.535	8.126	6.3	7.17	6.201	7.981	6.515	5.6	8.797	8.211	4.214
204	retrieval order:
204	3	2	14	10	8	7	5	9	6	13	4	12	15	11	16	1
204	number of correct answers:
204	16
204	DIGITS EXPERIMENT
204	stimulus digits:
204	1	7	6	6	4	2	7	2	7	9	4	4	5	7	4	5
204	memorization time:
204	170.065
204	retrieved digits:
204	1	7	6	6	4	2	7	2	7	9	4	4	5	7	4	5
204	retrieval times:
204	1.823	6.045	4.235	3.156	2.181	3.217	2.431	11.471	5.081	8.127	2.253	11.84	2.09	3.811	9.161	12.526
204	retrieval order:
204	12	9	2	11	10	16	8	13	14	6	3	5	7	4	1	15
204	number of correct answers:
204	16
204	WORDS EXPERIMENT
204	stimulus words:
204	canoa	panino	foglie	palma	mattoni	ragno	palla	sapone	vino	martello	serpente	chiave	giornale	fragola	miele	gallina
204	memorization time:
204	189.84
204	retrieved words:
204	mattoni	panino	foglie	palma	mattoni	ragno	palla	sapone	vino	martello	serpente	chiave	giornale	fragola	miele	gallina
204	retrieval times:
204	2.813	4.659	3.067	3.48	3.718	5.484	7.796	6.322	5.054	3.767	5.026	3.688	3.706	3.959	5.266	4.955
204	retrieval order:
204	7	8	15	4	16	13	3	6	2	9	11	12	1	10	14	5
204	number of correct answers:
204	15
204	IMAGES EXPERIMENT
204	stimulus images:
204	13	20	12	42	30	11	10	34	16	44	6	24	41	26	23	4
204	memorization time:
204	228.905
204	retrieved images:
204	13	20	12	42	30	11	10	34	16	44	6	24	41	26	23	4
204	retrieval times:
204	6.801	4.642	5.682	3.287	10.04	4.394	5.287	4.9	8.906	6.387	7.252	11.617	3.739	7.688	6.968	6.936
204	retrieval order:
204	14	10	13	2	16	5	12	7	15	9	3	11	1	6	4	8
204	number of correct answers:
204	16
