# Supplementary material for: Working Memory Training: Assessing the Efficiency of Mnemonic Strategies
Source: Entropy (Basel). 2020 May 20;22(5):577. doi: 10.3390/e22050577 (PMC7517097; doi:10.3390/e22050577)
Supplement: Supplementary file 1 [file entropy-22-00577-s001.zip › data/experimentals/pomeriggio_205_201909111443.csv]

#Expyriment 0.9.1b2 (Python 3.6.6)	.xpd-file	coding: cp1252
#date: Wed Sep 11 2019 14:43:58
#--EXPERIMENT INFO
#e mainfile: pomeriggio.py
#e sha1: None
#e modules:
#e Experiment: Working memory experiment
#e no between subject factors
#--SUBJECT INFO
#s id: 205
subject_id
205	AUDIO WORDS EXPERIMENT
205	stimulus audio words:
205	torta	giornale	trofeo	guanti	bomba	gallina	bruco	canoa	sapone	vino	foglie	pasta	mattoni	bicchiere	banana	birra
205	memorization time after each word:
205	1.044	1.05	1.044	1.04	1.032	1.04	1.036	1.038	1.034	1.034	1.032	1.032	1.029	1.042	1.041	1.029
205	memorization time after all words:
205	2.993
205	retrieved audio words:
205	torta	cocco	trofeo	guanti	bomba	gallina	bruco	canoa	mattoni	vino	banana	pasta	mattoni	bicchiere	banana	banana
205	retrieval times:
205	3.482	19.212	5.719	17.758	14.121	5.986	13.971	7.427	12.36	17.449	31.315	15.714	9.053	6.699	4.628	6.227
205	retrieval order:
205	15	6	14	3	2	8	1	10	13	5	9	11	4	16	7	12
205	number of correct answers:
205	12
205	IMAGES SEQUENCE EXPERIMENT
205	stimulus sequence images:
205	48	47	13	46	17	15	31	10	21	32	5	45	36	18	41	2
205	memorization time after each word:
205	0.054	0.062	0.151	0.051	0.051	0.055	0.055	0.054	0.059	0.059	0.06	0.061	0.06	0.05	0.048	0.052
205	memorization time after all words:
205	1.359
205	retrieved sequence images:
205	48	47	13	46	17	15	31	10	21	32	5	45	36	16	41	2
205	retrieval times:
205	3.638	54.831	4.613	6.479	8.056	42.848	6.697	6.502	4.485	9.394	9.738	4.782	17.981	15.294	7.186	14.262
205	retrieval order:
205	16	10	11	12	8	15	6	4	7	5	9	2	14	3	13	1
205	number of correct answers:
205	15
205	DIGITS EXPERIMENT
205	stimulus digits:
205	9	5	4	3	8	7	2	3	7	2	8	3	1	3	1	5
205	memorization time:
205	359.913
205	retrieved digits:
205	9	5	4	3	7	8	3	3	7	2	3	3	3	1	1	1
205	retrieval times:
205	8.686	7.328	12.551	8.013	9.738	22.719	15.707	16.304	11.233	12.174	5.924	28.779	7.621	14.472	20.465	4.148
205	retrieval order:
205	8	2	3	16	6	13	11	12	14	15	10	5	7	9	1	4
205	number of correct answers:
205	9
205	WORDS EXPERIMENT
205	stimulus words:
205	pasta	stella	cocco	mattoni	pesce	bomba	palla	sale	panda	cesto	fuoco	limone	elefante	gallina	carrello	fiore
205	memorization time:
205	422.533
205	retrieved words:
205	pasta	mattoni	cocco	mattoni	bomba	pesce	sale	palla	panda	cesto	fuoco	limone	elefante	gallina	fiore	carrello
205	retrieval times:
205	8.426	6.073	34.614	10.028	7.262	10.806	12.7	4.308	13.059	3.521	4.911	11.034	21.172	5.4	10.911	6.665
205	retrieval order:
205	3	2	9	6	14	10	4	8	16	1	5	13	11	15	7	12
205	number of correct answers:
205	9
205	IMAGES EXPERIMENT
205	stimulus images:
205	22	40	25	47	5	35	43	8	17	36	41	24	46	29	2	38
205	memorization time:
205	217.479
205	retrieved images:
205	22	40	25	47	13	35	43	8	17	36	41	24	46	29	38	2
205	retrieval times:
205	5.274	7.025	4.328	11.39	53.025	5.386	27.501	5.601	18.765	6.279	6.696	5.374	8.877	29.462	57.021	6.16
205	retrieval order:
205	7	9	11	10	16	12	4	3	15	13	14	1	5	2	8	6
205	number of correct answers:
205	13
