# Supplementary material for: Working Memory Training: Assessing the Efficiency of Mnemonic Strategies
Source: Entropy (Basel). 2020 May 20;22(5):577. doi: 10.3390/e22050577 (PMC7517097; doi:10.3390/e22050577)
Supplement: Supplementary file 1 [file entropy-22-00577-s001.zip › data/experimentals/pomeriggio_206_201909111440.csv]

#Expyriment 0.9.1b2 (Python 3.6.6)	.xpd-file	coding: cp1252
#date: Wed Sep 11 2019 14:40:27
#--EXPERIMENT INFO
#e mainfile: pomeriggio.py
#e sha1: None
#e modules:
#e Experiment: Working memory experiment
#e no between subject factors
#--SUBJECT INFO
#s id: 206
subject_id
206	AUDIO WORDS EXPERIMENT
206	stimulus audio words:
206	limone	canoa	chiave	gatto	cocco	fungo	martello	valigia	birra	trofeo	fiore	miele	stella	bruco	mucca	pizza
206	memorization time after each word:
206	1.05	1.049	1.053	1.062	1.053	1.048	1.054	1.051	1.037	1.05	1.053	1.048	1.05	1.049	1.055	1.051
206	memorization time after all words:
206	6.786
206	retrieved audio words:
206	limone	chiave	fungo	gatto	fiore	carrello	bruco	ragno	miele	trofeo	cocco	birra	mucca	martello	mucca	pizza
206	retrieval times:
206	12.567	13.371	7.21	5.91	5.413	26.992	15.158	26.597	22.96	9.527	6.198	9.074	29.206	28.156	21.588	18.754
206	retrieval order:
206	2	13	3	14	15	7	1	6	8	10	9	4	12	11	16	5
206	number of correct answers:
206	5
206	IMAGES SEQUENCE EXPERIMENT
206	stimulus sequence images:
206	8	6	16	23	11	38	35	48	34	13	28	26	7	36	24	32
206	memorization time after each word:
206	0.055	0.057	0.065	0.052	0.054	0.063	0.063	0.054	0.076	0.054	0.053	0.074	0.069	0.067	0.065	0.061
206	memorization time after all words:
206	1.993
206	retrieved sequence images:
206	8	6	16	23	11	38	35	48	34	13	28	26	7	36	24	32
206	retrieval times:
206	8.604	3.266	9.903	19.645	7.759	5.778	8.902	23.916	4.536	10.682	2.926	6.177	5.028	20.339	3.679	2.761
206	retrieval order:
206	7	4	12	8	13	16	5	10	1	14	11	6	15	3	2	9
206	number of correct answers:
206	16
206	DIGITS EXPERIMENT
206	stimulus digits:
206	3	3	5	5	9	8	1	8	9	9	8	2	8	9	3	9
206	memorization time:
206	274.9
206	retrieved digits:
206	3	3	5	5	9	8	1	8	9	9	8	8	8	9	3	9
206	retrieval times:
206	1.76	2.133	2.01	2.619	3.93	6.546	7.724	4.907	7.434	9.322	22.745	9.325	4.425	2.526	6.147	3.01
206	retrieval order:
206	7	15	4	13	1	5	10	14	6	16	12	9	8	2	11	3
206	number of correct answers:
206	15
206	WORDS EXPERIMENT
206	stimulus words:
206	giornale	limone	fuoco	mappa	bicchiere	stella	fiore	pasta	gatto	banana	canoa	panino	chiave	miele	serpente	palma
206	memorization time:
206	272.666
206	retrieved words:
206	giornale	limone	fuoco	mappa	bicchiere	stella	scarpa	sapone	palla	miele	canoa	pianta	pennello	palma	gelato	cesto
206	retrieval times:
206	5.462	4.756	7.432	11.333	5.9	14.201	19.442	43.452	9.891	3.323	8.632	11.398	2.39	14.46	4.508	34.484
206	retrieval order:
206	2	11	6	14	10	3	8	5	7	1	16	15	9	4	12	13
206	number of correct answers:
206	7
206	IMAGES EXPERIMENT
206	stimulus images:
206	13	10	19	12	22	30	23	3	46	43	34	11	9	7	47	24
206	memorization time:
206	166.214
206	retrieved images:
206	13	10	32	12	22	30	23	3	46	43	7	11	9	43	24	19
206	retrieval times:
206	24.922	5.351	16.198	9.434	8.723	6.269	15.55	12.055	7.965	7.224	15.201	16.029	24.933	44.53	22.891	10.644
206	retrieval order:
206	5	12	8	1	9	14	2	15	7	4	10	6	3	13	11	16
206	number of correct answers:
206	11
