# Supplementary material for: Working Memory Training: Assessing the Efficiency of Mnemonic Strategies
Source: Entropy (Basel). 2020 May 20;22(5):577. doi: 10.3390/e22050577 (PMC7517097; doi:10.3390/e22050577)
Supplement: Supplementary file 1 [file entropy-22-00577-s001.zip › data/experimentals/pomeriggio_207_201909111442.csv]

#Expyriment 0.9.1b2 (Python 3.6.6)	.xpd-file	coding: cp1252
#date: Wed Sep 11 2019 14:42:42
#--EXPERIMENT INFO
#e mainfile: pomeriggio.py
#e sha1: None
#e modules:
#e Experiment: Working memory experiment
#e no between subject factors
#--SUBJECT INFO
#s id: 207
subject_id
207	AUDIO WORDS EXPERIMENT
207	stimulus audio words:
207	giornale	valigia	mucca	panino	pennello	canoa	guanti	palma	pizza	gallina	fungo	elefante	bomba	banana	trofeo	fiore
207	memorization time after each word:
207	1.047	1.044	1.045	1.044	1.047	1.049	1.05	1.06	1.05	1.046	1.068	1.044	1.036	1.052	1.05	1.057
207	memorization time after all words:
207	1.856
207	retrieved audio words:
207	giornale	valigia	mucca	panino	pennello	canoa	guanti	palma	pizza	gallina	fungo	elefante	bomba	banana	trofeo	fiore
207	retrieval times:
207	5.869	7.121	5.037	8.609	8.367	3.08	7.182	2.735	5.269	5.889	3.437	6.862	5.583	16.481	5.075	4.429
207	retrieval order:
207	14	7	8	2	9	1	6	4	12	5	13	16	3	10	15	11
207	number of correct answers:
207	16
207	IMAGES SEQUENCE EXPERIMENT
207	stimulus sequence images:
207	21	45	48	44	38	11	46	8	15	33	40	37	26	29	6	20
207	memorization time after each word:
207	0.054	0.048	0.049	0.048	0.049	0.051	0.048	0.069	0.056	0.051	0.054	0.061	0.064	0.06	0.053	0.072
207	memorization time after all words:
207	2.127
207	retrieved sequence images:
207	21	45	48	44	38	11	46	8	15	33	40	37	26	29	6	20
207	retrieval times:
207	6.046	11.65	4.639	3.566	5.823	18.019	4.182	8.814	7.969	6.603	7.057	7.153	8.266	6.886	6.907	3.524
207	retrieval order:
207	2	14	3	8	11	9	15	13	12	5	16	6	1	10	4	7
207	number of correct answers:
207	16
207	DIGITS EXPERIMENT
207	stimulus digits:
207	7	8	9	9	2	6	4	2	3	2	6	2	4	3	3	5
207	memorization time:
207	265.063
207	retrieved digits:
207	7	8	9	9	2	2	4	2	3	2	6	2	4	3	3	5
207	retrieval times:
207	2.412	4.788	1.834	4.577	3.903	1.135	2.762	2.822	7.528	3.11	4.24	42.027	7.522	2.719	5.894	3.279
207	retrieval order:
207	13	4	12	15	2	11	1	5	3	14	9	10	16	8	7	6
207	number of correct answers:
207	15
207	WORDS EXPERIMENT
207	stimulus words:
207	sale	serpente	patata	elefante	birra	gatto	cesto	pizza	canoa	bruco	panda	palla	fungo	chiave	pennello	sapone
207	memorization time:
207	268.944
207	retrieved words:
207	sale	serpente	patata	elefante	birra	gatto	cesto	pizza	arancia	bruco	panda	palla	fungo	chiave	pennello	sapone
207	retrieval times:
207	4.687	4.121	5.162	2.586	5.739	12.618	2.615	7.195	2.324	5.046	8.422	9.39	6.23	9.776	13.852	24.432
207	retrieval order:
207	8	14	3	12	11	16	1	13	4	5	10	9	15	6	7	2
207	number of correct answers:
207	15
207	IMAGES EXPERIMENT
207	stimulus images:
207	4	39	3	18	11	45	15	7	34	9	2	22	41	30	19	10
207	memorization time:
207	225.371
207	retrieved images:
207	4	39	3	18	11	45	15	7	34	9	2	22	41	30	19	10
207	retrieval times:
207	3.434	5.053	4.15	14.713	4.866	5.784	11.348	4.166	3.71	4.543	9.326	3.889	5.984	7.468	6.254	5.149
207	retrieval order:
207	7	16	11	2	9	14	12	10	1	6	15	5	8	4	3	13
207	number of correct answers:
207	16
