# Supplementary material for: Working Memory Training: Assessing the Efficiency of Mnemonic Strategies
Source: Entropy (Basel). 2020 May 20;22(5):577. doi: 10.3390/e22050577 (PMC7517097; doi:10.3390/e22050577)
Supplement: Supplementary file 1 [file entropy-22-00577-s001.zip › data/experimentals/pomeriggio_208_201909111441.csv]

#Expyriment 0.9.1b2 (Python 3.6.6)	.xpd-file	coding: cp1252
#date: Wed Sep 11 2019 14:41:38
#--EXPERIMENT INFO
#e mainfile: pomeriggio.py
#e sha1: None
#e modules:
#e Experiment: Working memory experiment
#e no between subject factors
#--SUBJECT INFO
#s id: 208
subject_id
208	AUDIO WORDS EXPERIMENT
208	stimulus audio words:
208	gelato	scarpa	birra	gatto	fiore	carrello	miele	limone	vino	palla	chiave	banana	trofeo	pianta	panino	pizza
208	memorization time after each word:
208	1.047	1.05	1.038	1.047	1.062	1.045	1.047	1.043	1.05	1.049	1.049	1.041	1.051	1.044	1.064	1.049
208	memorization time after all words:
208	14.952
208	retrieved audio words:
208	gelato	gelato	birra	chiave	fiore	carrello	miele	limone	vino	scarpa	panino	bicchiere	chiave	pianta	trofeo	pizza
208	retrieval times:
208	1.576	31.626	17.92	19.215	18.984	18.89	11.606	15.487	29.17	17.576	35.339	23.28	52.146	31.233	6.137	7.235
208	retrieval order:
208	5	11	13	9	6	7	10	3	16	12	2	1	8	4	14	15
208	number of correct answers:
208	9
208	IMAGES SEQUENCE EXPERIMENT
208	stimulus sequence images:
208	22	36	38	13	29	37	26	21	45	43	10	6	30	27	42	35
208	memorization time after each word:
208	0.046	0.055	0.067	0.052	0.051	0.056	0.053	0.055	0.055	0.056	0.055	0.055	0.052	0.057	0.051	0.046
208	memorization time after all words:
208	1.695
208	retrieved sequence images:
208	22	36	38	13	45	37	21	5	29	43	10	6	30	27	35	42
208	retrieval times:
208	4.558	6.912	13.327	15.558	20.42	9.048	17.069	23.744	25.718	7.35	11.679	14.959	7.844	17.83	26.369	10.829
208	retrieval order:
208	14	5	15	13	16	12	3	4	2	1	11	10	8	9	7	6
208	number of correct answers:
208	10
208	DIGITS EXPERIMENT
208	stimulus digits:
208	7	5	2	7	5	5	1	6	6	6	8	3	9	7	6	5
208	memorization time:
208	94.726
208	retrieved digits:
208	7	2	6	5	5	5	1	6	6	6	8	3	9	7	6	5
208	retrieval times:
208	2.514	16.009	9.633	4.078	2.026	2.893	22.894	3.795	2.934	4.522	3.067	6.215	3.315	5.589	2.617	4.036
208	retrieval order:
208	13	7	14	5	9	4	2	12	10	1	6	15	11	16	3	8
208	number of correct answers:
208	13
208	WORDS EXPERIMENT
208	stimulus words:
208	serpente	stella	limone	palma	mucca	gallina	elefante	panda	gatto	bicchiere	torta	cocco	bruco	fungo	mappa	gelato
208	memorization time:
208	82.631
208	retrieved words:
208	serpente	stella	limone	palma	mucca	gallina	elefante	panda	gatto	bicchiere	torta	cocco	bruco	bicchiere	torta	cocco
208	retrieval times:
208	4.575	2.439	8.029	13.948	10.012	9.362	28.096	4.128	23.619	11.669	14.033	3.587	19.695	20.903	5.135	14.061
208	retrieval order:
208	4	14	9	7	3	11	1	2	5	15	13	16	12	6	8	10
208	number of correct answers:
208	13
208	IMAGES EXPERIMENT
208	stimulus images:
208	17	41	23	32	10	39	45	35	29	2	30	46	12	11	25	7
208	memorization time:
208	94.885
208	retrieved images:
208	17	41	23	32	10	39	45	35	29	7	30	46	11	12	25	7
208	retrieval times:
208	6.078	4.563	6.717	4.589	3.527	5.204	16.531	24.87	7.086	58.492	5.735	5.421	4.972	5.018	8.159	3.263
208	retrieval order:
208	7	9	15	13	3	14	16	11	2	12	6	4	8	1	5	10
208	number of correct answers:
208	13
