# Supplementary material for: Working Memory Training: Assessing the Efficiency of Mnemonic Strategies
Source: Entropy (Basel). 2020 May 20;22(5):577. doi: 10.3390/e22050577 (PMC7517097; doi:10.3390/e22050577)
Supplement: Supplementary file 1 [file entropy-22-00577-s001.zip › data/experimentals/pomeriggio_209_201909111440.csv]

#Expyriment 0.9.1b2 (Python 3.6.6)	.xpd-file	coding: cp1252
#date: Wed Sep 11 2019 14:40:19
#--EXPERIMENT INFO
#e mainfile: pomeriggio.py
#e sha1: None
#e modules:
#e Experiment: Working memory experiment
#e no between subject factors
#--SUBJECT INFO
#s id: 209
subject_id
209	AUDIO WORDS EXPERIMENT
209	stimulus audio words:
209	palma	bicchiere	bomba	pesce	cocco	guanti	fuoco	elefante	mappa	fungo	fiore	scarpa	cesto	foglie	bruco	martello
209	memorization time after each word:
209	1.044	1.047	1.047	1.051	1.051	1.044	1.047	1.05	1.053	1.05	1.048	1.061	1.051	1.05	1.047	1.047
209	memorization time after all words:
209	3.128
209	retrieved audio words:
209	torta	bicchiere	bicchiere	pesce	martello	guanti	fuoco	elefante	carrello	fungo	fiore	cesto	cesto	carrello	bruco	martello
209	retrieval times:
209	11.184	11.237	13.467	7.791	16.642	5.559	3.371	3.31	27.019	5.836	3.455	17.902	24.494	37.302	12.143	6.502
209	retrieval order:
209	3	11	10	12	4	15	8	13	5	7	1	6	16	2	14	9
209	number of correct answers:
209	10
209	IMAGES SEQUENCE EXPERIMENT
209	stimulus sequence images:
209	48	36	33	17	28	18	23	39	41	19	2	8	21	10	37	7
209	memorization time after each word:
209	0.056	0.05	0.054	0.104	0.054	0.055	0.05	0.052	0.055	0.054	0.074	0.054	0.051	0.053	0.053	0.056
209	memorization time after all words:
209	1.711
209	retrieved sequence images:
209	48	36	33	17	29	18	23	38	41	42	2	10	21	10	37	24
209	retrieval times:
209	3.594	5.467	19.543	27.907	33.033	22.676	3.957	7.112	3.647	19.935	21.636	11.21	10.282	9.08	4.713	24.408
209	retrieval order:
209	3	12	13	6	16	10	9	4	2	14	5	8	15	1	7	11
209	number of correct answers:
209	11
209	DIGITS EXPERIMENT
209	stimulus digits:
209	3	3	5	7	6	9	9	6	4	1	4	7	8	7	5	2
209	memorization time:
209	350.093
209	retrieved digits:
209	3	3	5	7	6	9	9	6	4	1	4	7	8	7	5	2
209	retrieval times:
209	1.833	2.28	3.564	6.608	5.763	1.92	4.56	2.544	2.865	6.777	21.677	6.174	4.249	4.968	4.077	2.751
209	retrieval order:
209	12	10	5	4	14	8	13	9	6	11	1	16	3	2	7	15
209	number of correct answers:
209	16
209	WORDS EXPERIMENT
209	stimulus words:
209	ragno	bicchiere	sapone	giornale	mucca	vino	pennello	bruco	gallina	gelato	bomba	valigia	carrello	cesto	fungo	mattoni
209	memorization time:
209	222.269
209	retrieved words:
209	ragno	bicchiere	sapone	giornale	mucca	vino	pennello	bruco	gallina	gelato	bomba	valigia	carrello	cesto	fungo	mattoni
209	retrieval times:
209	6.637	7.157	6.858	7.3	3.283	5.735	14.789	3.521	3.855	4.256	4.033	3.03	7.761	4.595	2.956	4.266
209	retrieval order:
209	9	5	14	1	11	8	16	3	2	10	6	12	4	13	7	15
209	number of correct answers:
209	16
209	IMAGES EXPERIMENT
209	stimulus images:
209	4	24	32	29	14	40	6	10	9	3	33	15	48	2	20	12
209	memorization time:
209	123.3
209	retrieved images:
209	4	24	32	29	14	40	6	10	9	3	33	15	48	2	20	17
209	retrieval times:
209	4.185	4.79	3.56	5.148	4.39	4.346	5.044	6.217	2.858	5.215	5.789	4.597	3.549	9.294	4.719	13.743
209	retrieval order:
209	4	8	7	13	6	11	2	10	3	5	12	16	9	14	15	1
209	number of correct answers:
209	15
