# Supplementary material for: Working Memory Training: Assessing the Efficiency of Mnemonic Strategies
Source: Entropy (Basel). 2020 May 20;22(5):577. doi: 10.3390/e22050577 (PMC7517097; doi:10.3390/e22050577)
Supplement: Supplementary file 1 [file entropy-22-00577-s001.zip › data/experimentals/pomeriggio_211_201909111441.csv]

#Expyriment 0.9.1b2 (Python 3.6.6)	.xpd-file	coding: cp1252
#date: Wed Sep 11 2019 14:41:05
#--EXPERIMENT INFO
#e mainfile: pomeriggio.py
#e sha1: None
#e modules:
#e Experiment: Working memory experiment
#e no between subject factors
#--SUBJECT INFO
#s id: 211
subject_id
211	AUDIO WORDS EXPERIMENT
211	stimulus audio words:
211	pesce	bruco	torta	fungo	bicchiere	mappa	cesto	carrello	guanti	stella	panino	martello	elefante	pasta	palla	fragola
211	memorization time after each word:
211	1.057	1.047	1.051	1.054	1.048	1.048	1.054	1.061	1.054	1.056	1.047	1.054	1.058	1.033	1.035	1.032
211	memorization time after all words:
211	32.857
211	retrieved audio words:
211	pesce	bruco	torta	fungo	bicchiere	mappa	cesto	carrello	guanti	stella	panino	martello	elefante	pasta	palla	fragola
211	retrieval times:
211	3.807	3.376	6.868	3.986	13.331	3.954	6.602	8.591	4.97	10.435	5.424	9.806	8.136	10.845	4.558	4.176
211	retrieval order:
211	8	14	15	12	9	13	3	5	6	16	10	11	1	7	2	4
211	number of correct answers:
211	16
211	IMAGES SEQUENCE EXPERIMENT
211	stimulus sequence images:
211	32	5	18	43	8	15	22	9	39	21	40	11	20	48	25	35
211	memorization time after each word:
211	0.058	0.049	0.059	0.062	0.056	0.061	0.061	0.064	0.054	0.057	0.15	0.056	0.069	0.1	0.049	0.061
211	memorization time after all words:
211	0.945
211	retrieved sequence images:
211	32	5	18	43	8	15	22	9	39	21	40	11	20	48	25	35
211	retrieval times:
211	5.894	4.632	6.759	7.461	9.847	9.209	6.458	6.661	17.627	10.114	12.026	7.902	7.868	9.35	5.549	8.719
211	retrieval order:
211	9	5	16	14	4	6	8	1	15	7	13	10	2	11	12	3
211	number of correct answers:
211	16
211	DIGITS EXPERIMENT
211	stimulus digits:
211	5	6	8	8	6	7	8	7	1	1	7	6	6	4	7	4
211	memorization time:
211	283.537
211	retrieved digits:
211	5	6	8	8	6	7	8	7	1	1	7	6	6	4	7	4
211	retrieval times:
211	2.23	3.38	2.347	5.307	3.326	6.193	3.202	8.524	6.708	3.774	2.405	9.811	7.932	1.191	5.55	4.9
211	retrieval order:
211	13	9	6	10	5	11	7	2	15	8	4	12	1	16	14	3
211	number of correct answers:
211	16
211	WORDS EXPERIMENT
211	stimulus words:
211	gallina	cocco	pizza	sale	guanti	fungo	patata	fuoco	bruco	fragola	valigia	bicchiere	vino	stella	pasta	trofeo
211	memorization time:
211	308.323
211	retrieved words:
211	gallina	cocco	pizza	sale	guanti	fungo	patata	fuoco	bruco	fragola	valigia	bicchiere	vino	stella	pasta	trofeo
211	retrieval times:
211	8.006	4.316	7.267	4.748	6.171	13.478	5.391	5.449	7.579	9.663	5.914	10.339	2.759	3.333	6.385	2.705
211	retrieval order:
211	3	16	9	4	12	6	1	7	11	10	5	15	13	8	2	14
211	number of correct answers:
211	16
211	IMAGES EXPERIMENT
211	stimulus images:
211	29	42	23	45	34	2	36	30	35	16	3	7	46	24	19	11
211	memorization time:
211	217.491
211	retrieved images:
211	29	42	23	45	34	2	36	30	35	16	3	7	46	24	19	11
211	retrieval times:
211	5.343	6.163	12.573	4.499	4.196	7.665	14.161	8.027	6.451	9.29	12.105	5.816	5.155	7.134	5.433	7.196
211	retrieval order:
211	2	11	13	8	10	7	15	3	9	16	1	4	6	5	12	14
211	number of correct answers:
211	16
