# Supplementary material for: Working Memory Training: Assessing the Efficiency of Mnemonic Strategies
Source: Entropy (Basel). 2020 May 20;22(5):577. doi: 10.3390/e22050577 (PMC7517097; doi:10.3390/e22050577)
Supplement: Supplementary file 1 [file entropy-22-00577-s001.zip › data/experimentals/pomeriggio_212_201909111440.csv]

#Expyriment 0.9.1b2 (Python 3.6.6)	.xpd-file	coding: cp1252
#date: Wed Sep 11 2019 14:40:11
#--EXPERIMENT INFO
#e mainfile: pomeriggio.py
#e sha1: None
#e modules:
#e Experiment: Working memory experiment
#e no between subject factors
#--SUBJECT INFO
#s id: 212
subject_id
212	AUDIO WORDS EXPERIMENT
212	stimulus audio words:
212	fragola	panino	gatto	mucca	bomba	sapone	bruco	torta	cocco	palla	fiore	sale	guanti	gallina	gelato	carrello
212	memorization time after each word:
212	1.068	1.061	1.077	1.047	1.059	1.045	1.049	1.058	1.063	1.049	1.057	1.049	1.053	1.045	1.048	1.046
212	memorization time after all words:
212	2.945
212	retrieved audio words:
212	fragola	panino	gatto	mucca	bomba	sapone	bruco	torta	cocco	palla	fiore	sale	guanti	gallina	gelato	carrello
212	retrieval times:
212	3.903	8.188	4.97	4.806	6.202	11.903	5.025	4.14	3.481	8.094	2.312	12.262	8.804	6.836	10.136	4.62
212	retrieval order:
212	6	10	9	11	15	3	7	12	14	8	13	2	16	1	5	4
212	number of correct answers:
212	16
212	IMAGES SEQUENCE EXPERIMENT
212	stimulus sequence images:
212	46	15	7	28	29	11	8	3	12	21	9	45	22	30	43	44
212	memorization time after each word:
212	0.108	0.159	0.061	0.056	0.081	0.064	0.104	0.063	0.064	0.121	0.063	0.066	0.047	0.068	0.09	0.06
212	memorization time after all words:
212	37.856
212	retrieved sequence images:
212	46	15	7	28	29	11	8	3	12	21	9	45	22	30	43	44
212	retrieval times:
212	5.147	5.449	2.939	9.796	5.189	23.847	7.372	11.538	6.414	5.988	22.589	4.851	10.817	11.51	4.898	9.577
212	retrieval order:
212	11	7	16	6	9	14	15	2	3	8	10	5	4	13	1	12
212	number of correct answers:
212	16
212	DIGITS EXPERIMENT
212	stimulus digits:
212	3	7	7	1	9	1	9	6	3	4	9	5	7	2	3	4
212	memorization time:
212	343.204
212	retrieved digits:
212	3	7	7	1	9	1	9	6	3	4	9	5	7	2	3	4
212	retrieval times:
212	7.258	2.908	5.057	3.131	4.29	9.009	5.787	8.588	1.908	10.244	2.776	5.127	8.818	5.187	6.25	3.192
212	retrieval order:
212	10	1	13	4	16	8	3	5	15	6	12	9	7	11	2	14
212	number of correct answers:
212	16
212	WORDS EXPERIMENT
212	stimulus words:
212	panda	bomba	ragno	stella	birra	banana	guanti	giornale	valigia	sapone	fuoco	foglie	pesce	elefante	trofeo	pianta
212	memorization time:
212	178.686
212	retrieved words:
212	panda	bomba	ragno	stella	birra	banana	guanti	giornale	valigia	sapone	fuoco	foglie	pesce	elefante	trofeo	pianta
212	retrieval times:
212	5.783	8.005	8.05	3.199	2.066	4.857	5.239	4.584	3.459	11.975	5.246	3.619	7.65	7.168	3.432	3.711
212	retrieval order:
212	10	6	16	14	3	7	5	12	9	11	2	13	15	1	8	4
212	number of correct answers:
212	16
212	IMAGES EXPERIMENT
212	stimulus images:
212	8	28	11	45	19	38	43	47	7	20	18	13	2	37	21	32
212	memorization time:
212	181.499
212	retrieved images:
212	8	28	11	45	19	38	43	47	7	20	18	13	2	37	21	32
212	retrieval times:
212	7.021	7.636	4.365	4.346	5.341	4.309	9.713	5.427	3.126	3.7	4.926	7.558	12.962	6.889	4.732	2.939
212	retrieval order:
212	12	8	6	14	15	2	5	13	7	3	11	10	9	1	16	4
212	number of correct answers:
212	16
