# Supplementary material for: Working Memory Training: Assessing the Efficiency of Mnemonic Strategies
Source: Entropy (Basel). 2020 May 20;22(5):577. doi: 10.3390/e22050577 (PMC7517097; doi:10.3390/e22050577)
Supplement: Supplementary file 1 [file entropy-22-00577-s001.zip › data/experimentals/pomeriggio_213_201909111441.csv]

#Expyriment 0.9.1b2 (Python 3.6.6)	.xpd-file	coding: cp1252
#date: Wed Sep 11 2019 14:41:19
#--EXPERIMENT INFO
#e mainfile: pomeriggio.py
#e sha1: None
#e modules:
#e Experiment: Working memory experiment
#e no between subject factors
#--SUBJECT INFO
#s id: 213
subject_id
213	AUDIO WORDS EXPERIMENT
213	stimulus audio words:
213	mucca	gatto	cesto	panda	pianta	sale	fuoco	mattoni	banana	elefante	carrello	fragola	scarpa	ragno	giornale	torta
213	memorization time after each word:
213	1.057	1.048	1.066	1.052	1.055	1.058	1.056	1.047	1.051	1.049	1.044	1.051	1.049	1.044	1.043	1.05
213	memorization time after all words:
213	2.0
213	retrieved audio words:
213	mucca	gatto	cesto	panda	pianta	sale	fuoco	mattoni	banana	carrello	carrello	fragola	scarpa	ragno	giornale	torta
213	retrieval times:
213	7.014	7.69	4.039	55.316	12.792	7.498	33.935	9.49	4.702	3.716	21.254	11.824	31.855	34.149	9.767	6.61
213	retrieval order:
213	11	10	16	7	9	13	8	2	4	6	1	15	12	14	3	5
213	number of correct answers:
213	15
213	IMAGES SEQUENCE EXPERIMENT
213	stimulus sequence images:
213	47	30	20	10	39	31	22	15	35	6	32	4	19	45	44	27
213	memorization time after each word:
213	0.054	0.055	0.057	0.061	0.057	0.058	0.069	0.072	0.058	0.059	0.068	0.071	0.058	0.054	0.106	0.054
213	memorization time after all words:
213	34.544
213	retrieved sequence images:
213	47	30	20	10	39	31	22	15	35	6	32	4	19	45	38	27
213	retrieval times:
213	4.918	5.699	4.706	8.996	10.396	9.73	4.852	6.133	9.698	12.321	8.854	14.78	8.349	17.948	51.67	16.496
213	retrieval order:
213	16	13	3	2	5	12	11	9	15	1	6	7	14	8	4	10
213	number of correct answers:
213	15
213	DIGITS EXPERIMENT
213	stimulus digits:
213	1	5	7	2	4	9	6	8	1	6	5	9	6	5	2	4
213	memorization time:
213	217.176
213	retrieved digits:
213	1	5	7	2	4	9	6	8	1	5	9	4	6	7	2	4
213	retrieval times:
213	1.491	4.421	11.268	6.655	2.627	11.301	3.754	8.924	2.97	3.823	55.418	34.127	7.825	93.854	1.539	3.535
213	retrieval order:
213	13	8	9	12	7	5	10	3	16	15	1	6	2	14	4	11
213	number of correct answers:
213	12
213	WORDS EXPERIMENT
213	stimulus words:
213	foglie	birra	cesto	pianta	sapone	bicchiere	mucca	fungo	mattoni	panino	elefante	trofeo	palla	cocco	carrello	gelato
213	memorization time:
213	185.621
213	retrieved words:
213	foglie	birra	cesto	pianta	sapone	bicchiere	mucca	fungo	mattoni	panino	elefante	trofeo	palla	cocco	carrello	gelato
213	retrieval times:
213	4.603	3.938	20.139	4.819	10.417	7.746	14.234	2.292	100.724	6.563	15.948	14.94	2.552	7.33	5.403	13.459
213	retrieval order:
213	11	13	7	3	12	15	2	10	8	14	6	1	16	4	9	5
213	number of correct answers:
213	16
213	IMAGES EXPERIMENT
213	stimulus images:
213	24	23	15	2	48	6	28	20	38	16	33	10	25	35	8	30
213	memorization time:
213	115.606
213	retrieved images:
213	24	23	15	2	48	6	28	20	38	16	33	10	25	35	8	30
213	retrieval times:
213	5.101	3.361	7.975	4.918	10.935	26.224	13.241	11.222	5.305	4.839	6.813	8.427	41.084	8.607	23.228	5.029
213	retrieval order:
213	1	13	3	9	2	11	15	4	14	6	16	10	7	8	5	12
213	number of correct answers:
213	16
