# Supplementary material for: Working Memory Training: Assessing the Efficiency of Mnemonic Strategies
Source: Entropy (Basel). 2020 May 20;22(5):577. doi: 10.3390/e22050577 (PMC7517097; doi:10.3390/e22050577)
Supplement: Supplementary file 1 [file entropy-22-00577-s001.zip › data/experimentals/pomeriggio_214_201909111440.csv]

#Expyriment 0.9.1b2 (Python 3.6.6)	.xpd-file	coding: cp1252
#date: Wed Sep 11 2019 14:40:14
#--EXPERIMENT INFO
#e mainfile: pomeriggio.py
#e sha1: None
#e modules:
#e Experiment: Working memory experiment
#e no between subject factors
#--SUBJECT INFO
#s id: 214
subject_id
214	AUDIO WORDS EXPERIMENT
214	stimulus audio words:
214	pennello	pesce	carrello	stella	martello	sale	pizza	torta	banana	palla	pasta	panda	sapone	pianta	fuoco	bicchiere
214	memorization time after each word:
214	1.052	1.056	1.058	1.053	1.054	1.043	1.052	1.045	1.051	1.052	1.052	1.05	1.052	1.05	1.063	1.065
214	memorization time after all words:
214	2.152
214	retrieved audio words:
214	pennello	pesce	carrello	stella	banana	sale	pizza	torta	sapone	pianta	pasta	stella	sapone	pianta	fuoco	bicchiere
214	retrieval times:
214	4.845	6.689	4.863	12.856	6.235	8.606	8.359	11.039	7.441	4.893	8.393	22.761	15.348	4.689	4.338	12.798
214	retrieval order:
214	5	7	9	16	11	3	15	10	12	13	14	4	6	1	8	2
214	number of correct answers:
214	12
214	IMAGES SEQUENCE EXPERIMENT
214	stimulus sequence images:
214	29	20	28	47	24	17	14	38	43	46	11	8	32	45	4	25
214	memorization time after each word:
214	0.053	0.066	0.079	0.041	0.034	0.046	0.04	0.035	0.037	0.031	0.033	0.047	0.044	0.032	0.041	0.042
214	memorization time after all words:
214	2.625
214	retrieved sequence images:
214	45	20	29	47	24	17	14	38	43	46	11	8	32	45	4	25
214	retrieval times:
214	41.613	4.171	7.476	5.315	8.55	4.99	16.72	9.939	5.164	5.128	9.869	4.538	4.919	9.622	3.431	8.22
214	retrieval order:
214	16	4	3	9	5	13	12	7	1	14	2	6	11	10	15	8
214	number of correct answers:
214	14
214	DIGITS EXPERIMENT
214	stimulus digits:
214	8	1	2	9	2	4	3	9	4	8	4	3	7	7	4	9
214	memorization time:
214	134.783
214	retrieved digits:
214	8	1	2	9	2	4	3	9	4	8	4	3	7	7	4	9
214	retrieval times:
214	2.681	2.628	13.299	3.445	2.826	3.237	3.899	4.301	3.769	2.747	5.945	7.604	1.817	1.979	5.811	2.052
214	retrieval order:
214	4	8	11	15	14	10	5	16	3	6	7	2	9	13	12	1
214	number of correct answers:
214	16
214	WORDS EXPERIMENT
214	stimulus words:
214	palla	scarpa	cocco	vino	trofeo	foglie	sapone	gatto	gallina	pesce	guanti	bomba	fungo	panda	panino	fiore
214	memorization time:
214	307.451
214	retrieved words:
214	palla	scarpa	cocco	vino	trofeo	foglie	sapone	gatto	gallina	pesce	guanti	bomba	fungo	panda	panino	fiore
214	retrieval times:
214	3.75	4.393	5.918	4.982	5.777	8.505	8.655	5.728	6.353	3.866	13.699	3.998	4.944	17.484	7.949	5.174
214	retrieval order:
214	7	13	1	15	3	8	11	12	10	4	6	14	5	2	16	9
214	number of correct answers:
214	16
214	IMAGES EXPERIMENT
214	stimulus images:
214	20	26	8	11	32	24	38	40	34	46	16	23	15	35	42	25
214	memorization time:
214	113.375
214	retrieved images:
214	20	26	8	11	32	24	38	40	34	46	16	23	15	35	42	25
214	retrieval times:
214	3.494	5.595	3.729	3.429	4.748	3.946	3.414	3.452	3.291	8.016	3.213	3.385	4.094	2.574	9.948	3.181
214	retrieval order:
214	2	10	3	15	5	1	4	16	9	13	8	6	12	11	7	14
214	number of correct answers:
214	16
