# Supplementary material for: Working Memory Training: Assessing the Efficiency of Mnemonic Strategies
Source: Entropy (Basel). 2020 May 20;22(5):577. doi: 10.3390/e22050577 (PMC7517097; doi:10.3390/e22050577)
Supplement: Supplementary file 1 [file entropy-22-00577-s001.zip › data/experimentals/pomeriggio_215_201909111440.csv]

#Expyriment 0.9.1b2 (Python 3.6.6)	.xpd-file	coding: cp1252
#date: Wed Sep 11 2019 14:40:34
#--EXPERIMENT INFO
#e mainfile: pomeriggio.py
#e sha1: None
#e modules:
#e Experiment: Working memory experiment
#e no between subject factors
#--SUBJECT INFO
#s id: 215
subject_id
215	AUDIO WORDS EXPERIMENT
215	stimulus audio words:
215	cesto	pennello	palma	panda	pesce	gallina	elefante	pizza	scarpa	palla	pianta	ragno	valigia	fuoco	sale	carrello
215	memorization time after each word:
215	1.048	1.047	1.045	1.045	1.05	1.049	1.042	1.044	1.047	1.056	1.062	1.04	1.054	1.05	1.045	1.047
215	memorization time after all words:
215	2.752
215	retrieved audio words:
215	cesto	pennello	palma	panda	pesce	gallina	elefante	pizza	scarpa	palla	pianta	ragno	valigia	fuoco	sale	carrello
215	retrieval times:
215	3.76	4.297	12.614	6.801	7.364	6.747	8.439	8.476	11.158	12.973	11.033	10.909	6.656	10.455	5.414	5.198
215	retrieval order:
215	3	9	10	12	1	2	4	14	6	7	15	8	13	16	11	5
215	number of correct answers:
215	16
215	IMAGES SEQUENCE EXPERIMENT
215	stimulus sequence images:
215	18	29	17	46	28	20	33	22	4	8	43	26	13	40	14	41
215	memorization time after each word:
215	0.054	0.056	0.054	0.071	0.052	0.051	0.062	0.053	0.051	0.052	0.058	0.055	0.065	0.049	0.056	0.064
215	memorization time after all words:
215	39.234
215	retrieved sequence images:
215	18	29	17	46	28	20	33	22	4	8	43	26	13	40	14	41
215	retrieval times:
215	4.627	3.76	5.31	5.116	4.855	6.434	5.081	5.261	6.364	7.088	10.307	17.036	22.404	10.332	3.845	4.915
215	retrieval order:
215	12	1	16	2	3	9	14	4	13	15	6	10	7	5	8	11
215	number of correct answers:
215	16
215	DIGITS EXPERIMENT
215	stimulus digits:
215	9	1	6	6	4	2	5	8	2	7	9	1	6	6	5	2
215	memorization time:
215	304.843
215	retrieved digits:
215	9	1	6	6	4	2	5	8	2	7	9	1	6	6	5	2
215	retrieval times:
215	4.066	7.102	3.639	2.396	7.384	4.035	2.13	2.716	4.681	2.644	2.862	3.362	3.811	3.441	4.576	2.842
215	retrieval order:
215	5	15	3	9	10	11	16	7	13	12	4	8	1	14	2	6
215	number of correct answers:
215	16
215	WORDS EXPERIMENT
215	stimulus words:
215	trofeo	martello	ragno	sapone	canoa	scarpa	carrello	pizza	bruco	guanti	mappa	fungo	panda	foglie	giornale	chiave
215	memorization time:
215	202.563
215	retrieved words:
215	trofeo	martello	ragno	sapone	canoa	scarpa	carrello	pizza	bruco	guanti	mappa	fungo	panda	foglie	giornale	chiave
215	retrieval times:
215	6.98	3.232	10.79	7.331	4.624	4.12	4.177	2.104	3.965	2.205	4.598	5.292	6.412	3.789	4.398	4.646
215	retrieval order:
215	1	5	12	13	4	3	8	9	10	7	6	2	15	16	11	14
215	number of correct answers:
215	16
215	IMAGES EXPERIMENT
215	stimulus images:
215	25	13	7	6	47	4	45	19	33	43	30	20	24	46	8	15
215	memorization time:
215	259.914
215	retrieved images:
215	25	13	7	6	47	4	45	19	33	43	30	20	24	46	8	15
215	retrieval times:
215	3.215	11.528	3.503	13.68	7.589	5.278	3.084	4.269	3.015	17.099	6.647	5.654	3.907	5.671	6.305	2.717
215	retrieval order:
215	10	14	5	12	6	4	8	1	9	13	15	2	3	7	11	16
215	number of correct answers:
215	16
