# Supplementary material for: Working Memory Training: Assessing the Efficiency of Mnemonic Strategies
Source: Entropy (Basel). 2020 May 20;22(5):577. doi: 10.3390/e22050577 (PMC7517097; doi:10.3390/e22050577)
Supplement: Supplementary file 1 [file entropy-22-00577-s001.zip › data/experimentals/pomeriggio_217_201909111440.csv]

#Expyriment 0.9.1b2 (Python 3.6.6)	.xpd-file	coding: cp1252
#date: Wed Sep 11 2019 14:40:11
#--EXPERIMENT INFO
#e mainfile: pomeriggio.py
#e sha1: None
#e modules:
#e Experiment: Working memory experiment
#e no between subject factors
#--SUBJECT INFO
#s id: 217
subject_id
217	AUDIO WORDS EXPERIMENT
217	stimulus audio words:
217	gelato	guanti	carrello	valigia	trofeo	pasta	bicchiere	bruco	limone	foglie	miele	stella	banana	canoa	sapone	palma
217	memorization time after each word:
217	1.046	1.043	1.045	1.047	1.048	1.048	1.052	1.049	1.047	1.044	1.05	1.044	1.052	1.047	1.052	1.051
217	memorization time after all words:
217	21.576
217	retrieved audio words:
217	gelato	guanti	carrello	valigia	trofeo	pasta	miele	bruco	limone	foglie	miele	stella	banana	canoa	sapone	palma
217	retrieval times:
217	22.478	24.675	4.286	5.293	7.784	5.245	7.694	7.502	2.773	13.582	11.428	3.633	3.046	11.249	6.851	5.863
217	retrieval order:
217	2	16	3	7	11	1	4	5	8	10	9	6	14	13	12	15
217	number of correct answers:
217	15
217	IMAGES SEQUENCE EXPERIMENT
217	stimulus sequence images:
217	5	47	42	39	13	17	23	30	15	41	45	25	24	36	12	10
217	memorization time after each word:
217	0.052	0.054	0.058	0.054	0.053	0.054	0.093	0.053	0.056	0.052	0.05	0.051	0.049	0.046	0.052	0.053
217	memorization time after all words:
217	1.33
217	retrieved sequence images:
217	5	47	42	39	13	17	23	30	15	41	45	25	24	36	12	10
217	retrieval times:
217	3.453	3.979	4.452	5.302	3.897	5.199	7.085	3.548	9.272	22.084	6.488	11.484	9.228	4.999	4.91	3.464
217	retrieval order:
217	10	15	12	4	13	11	7	8	1	6	5	2	3	9	14	16
217	number of correct answers:
217	16
217	DIGITS EXPERIMENT
217	stimulus digits:
217	6	4	1	8	9	3	9	9	9	4	9	6	2	9	6	6
217	memorization time:
217	160.158
217	retrieved digits:
217	6	4	1	8	9	3	9	9	9	4	9	6	2	9	6	6
217	retrieval times:
217	11.74	4.668	9.321	6.681	8.523	20.184	0.657	1.816	13.922	4.289	10.69	2.901	1.73	44.811	5.491	4.754
217	retrieval order:
217	16	15	9	12	2	6	14	13	10	5	8	7	3	11	1	4
217	number of correct answers:
217	16
217	WORDS EXPERIMENT
217	stimulus words:
217	torta	trofeo	pianta	sale	mappa	gatto	martello	guanti	stella	mattoni	valigia	panino	pasta	scarpa	bicchiere	ragno
217	memorization time:
217	152.371
217	retrieved words:
217	torta	trofeo	pianta	sale	mappa	gatto	martello	guanti	stella	mattoni	valigia	panino	pasta	scarpa	bicchiere	ragno
217	retrieval times:
217	3.303	3.211	4.247	12.066	6.302	4.317	10.511	4.002	4.962	4.021	6.591	5.96	3.093	3.21	4.195	9.417
217	retrieval order:
217	16	9	2	3	10	14	5	8	13	12	1	6	4	7	15	11
217	number of correct answers:
217	16
217	IMAGES EXPERIMENT
217	stimulus images:
217	14	2	12	47	41	18	22	39	23	24	30	36	35	29	31	27
217	memorization time:
217	196.436
217	retrieved images:
217	14	2	12	47	41	18	22	39	41	24	30	36	35	29	31	27
217	retrieval times:
217	3.222	3.593	6.957	7.312	4.363	7.515	8.459	14.63	5.981	8.32	4.207	5.588	2.639	4.299	4.573	5.184
217	retrieval order:
217	7	1	9	8	14	16	13	10	3	12	4	5	15	11	2	6
217	number of correct answers:
217	15
