# Supplementary material for: Working Memory Training: Assessing the Efficiency of Mnemonic Strategies
Source: Entropy (Basel). 2020 May 20;22(5):577. doi: 10.3390/e22050577 (PMC7517097; doi:10.3390/e22050577)
Supplement: Supplementary file 1 [file entropy-22-00577-s001.zip › data/experimentals/pomeriggio_219_201909111440.csv]

#Expyriment 0.9.1b2 (Python 3.6.6)	.xpd-file	coding: cp1252
#date: Wed Sep 11 2019 14:40:27
#--EXPERIMENT INFO
#e mainfile: pomeriggio.py
#e sha1: None
#e modules:
#e Experiment: Working memory experiment
#e no between subject factors
#--SUBJECT INFO
#s id: 219
subject_id
219	AUDIO WORDS EXPERIMENT
219	stimulus audio words:
219	mucca	sapone	panino	vino	pasta	birra	trofeo	bruco	pianta	sale	serpente	patata	fiore	martello	cesto	giornale
219	memorization time after each word:
219	1.05	1.052	1.069	1.058	1.046	1.052	1.051	1.052	1.051	1.051	1.052	1.052	1.052	1.051	1.047	1.059
219	memorization time after all words:
219	41.897
219	retrieved audio words:
219	mucca	sapone	panino	vino	pasta	birra	trofeo	bruco	pianta	sale	serpente	patata	fiore	martello	cesto	giornale
219	retrieval times:
219	7.403	16.045	5.098	5.368	3.907	10.411	9.824	6.606	15.385	7.983	10.088	9.767	10.459	11.069	5.992	5.193
219	retrieval order:
219	2	7	9	5	16	14	6	4	12	11	8	15	13	1	10	3
219	number of correct answers:
219	16
219	IMAGES SEQUENCE EXPERIMENT
219	stimulus sequence images:
219	18	22	14	19	30	7	48	33	39	5	13	29	26	10	23	38
219	memorization time after each word:
219	0.063	0.05	0.088	0.047	0.081	0.059	0.055	0.054	0.048	0.16	0.057	0.055	0.058	0.065	0.058	0.061
219	memorization time after all words:
219	34.376
219	retrieved sequence images:
219	18	22	14	19	30	7	48	33	39	5	13	29	26	10	23	38
219	retrieval times:
219	3.756	4.004	3.908	7.026	4.814	6.297	5.838	3.974	11.984	13.405	11.164	8.564	4.593	10.586	10.357	12.411
219	retrieval order:
219	16	14	2	13	6	1	11	10	4	3	7	9	15	5	8	12
219	number of correct answers:
219	16
219	DIGITS EXPERIMENT
219	stimulus digits:
219	9	2	8	5	5	2	2	9	3	1	1	7	8	1	6	5
219	memorization time:
219	226.764
219	retrieved digits:
219	9	2	8	5	5	2	2	9	3	1	1	7	8	1	6	5
219	retrieval times:
219	3.796	7.302	2.914	9.291	3.28	2.787	10.468	10.195	2.653	6.243	8.861	14.367	5.297	2.525	4.933	2.939
219	retrieval order:
219	12	7	13	5	16	2	15	10	9	6	14	8	11	4	3	1
219	number of correct answers:
219	16
219	WORDS EXPERIMENT
219	stimulus words:
219	stella	bruco	torta	giornale	mattoni	serpente	gelato	palma	guanti	limone	valigia	panda	panino	miele	sapone	foglie
219	memorization time:
219	209.781
219	retrieved words:
219	stella	bruco	torta	giornale	mattoni	serpente	gelato	palma	guanti	limone	valigia	panda	panino	miele	sapone	foglie
219	retrieval times:
219	3.619	5.247	5.808	2.563	2.384	3.677	9.912	5.323	3.921	13.243	8.614	8.205	1.46	5.773	4.768	6.142
219	retrieval order:
219	2	7	5	3	16	4	6	10	8	9	15	12	11	1	14	13
219	number of correct answers:
219	16
219	IMAGES EXPERIMENT
219	stimulus images:
219	44	39	25	47	22	36	29	26	17	5	2	40	13	16	42	9
219	memorization time:
219	212.392
219	retrieved images:
219	44	39	25	47	22	36	29	26	17	5	2	40	13	16	42	9
219	retrieval times:
219	3.67	4.511	5.623	3.584	4.061	4.06	2.197	5.822	3.169	12.044	7.774	4.112	4.436	6.747	8.237	3.133
219	retrieval order:
219	15	10	3	4	2	12	14	9	8	11	5	7	16	1	13	6
219	number of correct answers:
219	16
