# Supplementary material for: Working Memory Training: Assessing the Efficiency of Mnemonic Strategies
Source: Entropy (Basel). 2020 May 20;22(5):577. doi: 10.3390/e22050577 (PMC7517097; doi:10.3390/e22050577)
Supplement: Supplementary file 1 [file entropy-22-00577-s001.zip › data/experimentals/pomeriggio_220_201909111440.csv]

#Expyriment 0.9.1b2 (Python 3.6.6)	.xpd-file	coding: cp1252
#date: Wed Sep 11 2019 14:40:45
#--EXPERIMENT INFO
#e mainfile: pomeriggio.py
#e sha1: None
#e modules:
#e Experiment: Working memory experiment
#e no between subject factors
#--SUBJECT INFO
#s id: 220
subject_id
220	AUDIO WORDS EXPERIMENT
220	stimulus audio words:
220	mappa	torta	patata	fungo	mattoni	limone	martello	pasta	pesce	fiore	pennello	palma	sale	bomba	bicchiere	birra
220	memorization time after each word:
220	1.052	1.06	1.052	1.053	1.057	1.053	1.048	1.049	1.052	1.039	1.032	1.032	1.042	1.061	1.049	1.051
220	memorization time after all words:
220	2.496
220	retrieved audio words:
220	mappa	torta	patata	fungo	mattoni	limone	martello	pasta	pesce	fiore	pennello	sale	bomba	bomba	birra	birra
220	retrieval times:
220	3.622	3.401	8.439	4.779	4.942	18.822	4.685	22.71	19.597	34.237	7.798	18.083	14.631	15.545	45.103	55.139
220	retrieval order:
220	15	10	11	8	6	13	2	3	4	12	5	9	1	16	7	14
220	number of correct answers:
220	13
220	IMAGES SEQUENCE EXPERIMENT
220	stimulus sequence images:
220	20	43	7	40	38	48	34	15	8	12	23	18	41	46	33	32
220	memorization time after each word:
220	0.068	0.092	0.055	0.054	0.056	0.057	0.061	0.106	0.056	0.061	0.052	0.067	0.055	0.059	0.058	0.059
220	memorization time after all words:
220	1.929
220	retrieved sequence images:
220	20	43	7	40	38	48	34	15	8	12	23	18	41	46	33	32
220	retrieval times:
220	5.147	7.347	5.011	5.629	11.699	14.121	17.396	11.239	15.497	37.582	4.201	12.658	71.018	8.148	5.77	3.397
220	retrieval order:
220	13	1	5	10	8	2	4	15	16	12	11	14	9	6	3	7
220	number of correct answers:
220	16
220	DIGITS EXPERIMENT
220	stimulus digits:
220	4	2	7	9	5	2	4	5	7	1	7	8	2	4	1	9
220	memorization time:
220	97.788
220	retrieved digits:
220	4	2	7	9	5	2	4	5	7	1	7	8	2	4	1	9
220	retrieval times:
220	1.939	1.86	3.393	2.898	1.808	2.027	4.363	4.847	4.811	4.165	2.17	3.114	3.693	0.956	2.27	3.042
220	retrieval order:
220	8	10	9	12	13	6	5	3	4	11	1	7	16	2	15	14
220	number of correct answers:
220	16
220	WORDS EXPERIMENT
220	stimulus words:
220	valigia	mappa	limone	gelato	bruco	panda	mucca	miele	birra	pasta	cocco	stella	torta	fragola	canoa	panino
220	memorization time:
220	381.724
220	retrieved words:
220	valigia	mappa	limone	gelato	bruco	panda	mucca	miele	birra	pasta	cocco	stella	torta	fragola	canoa	panino
220	retrieval times:
220	2.618	6.005	11.218	2.774	7.932	44.765	4.915	10.122	6.62	2.644	12.727	3.448	2.725	9.07	7.73	8.025
220	retrieval order:
220	8	5	12	16	6	3	11	14	9	15	7	10	1	4	2	13
220	number of correct answers:
220	16
220	IMAGES EXPERIMENT
220	stimulus images:
220	38	13	20	37	47	45	39	27	30	23	11	35	16	24	6	43
220	memorization time:
220	251.652
220	retrieved images:
220	38	13	20	37	47	45	39	27	30	23	11	35	16	24	6	43
220	retrieval times:
220	5.085	12.012	3.863	25.308	5.156	24.132	9.27	12.255	2.357	3.57	4.895	5.944	6.911	7.645	9.193	5.958
220	retrieval order:
220	4	16	1	15	6	5	2	7	14	10	3	11	12	13	8	9
220	number of correct answers:
220	16
