# Supplementary material for: Working Memory Training: Assessing the Efficiency of Mnemonic Strategies
Source: Entropy (Basel). 2020 May 20;22(5):577. doi: 10.3390/e22050577 (PMC7517097; doi:10.3390/e22050577)
Supplement: Supplementary file 1 [file entropy-22-00577-s001.zip › data/experimentals/pomeriggio_221_201909111440.csv]

#Expyriment 0.9.1b2 (Python 3.6.6)	.xpd-file	coding: cp1252
#date: Wed Sep 11 2019 14:40:20
#--EXPERIMENT INFO
#e mainfile: pomeriggio.py
#e sha1: None
#e modules:
#e Experiment: Working memory experiment
#e no between subject factors
#--SUBJECT INFO
#s id: 221
subject_id
221	AUDIO WORDS EXPERIMENT
221	stimulus audio words:
221	panda	mappa	carrello	gelato	banana	fragola	patata	fungo	sapone	sale	chiave	mattoni	gatto	ragno	pesce	bomba
221	memorization time after each word:
221	1.048	1.047	1.049	1.053	1.049	1.045	1.047	1.051	1.043	1.05	1.046	1.048	1.05	1.048	1.045	1.05
221	memorization time after all words:
221	2.032
221	retrieved audio words:
221	panda	mappa	carrello	gelato	fragola	banana	fragola	fungo	patata	mattoni	chiave	sapone	gatto	ragno	pesce	bomba
221	retrieval times:
221	5.48	20.613	4.931	3.91	17.55	3.804	11.201	28.554	30.465	20.664	40.12	54.169	42.644	10.575	31.558	2.763
221	retrieval order:
221	5	2	15	11	14	8	1	13	9	7	6	16	12	3	4	10
221	number of correct answers:
221	10
221	IMAGES SEQUENCE EXPERIMENT
221	stimulus sequence images:
221	20	6	27	26	19	31	33	18	12	15	22	35	10	24	11	23
221	memorization time after each word:
221	0.088	0.056	0.056	0.053	0.051	0.055	0.096	0.052	0.057	0.056	0.054	0.055	0.053	0.056	0.055	0.051
221	memorization time after all words:
221	1.232
221	retrieved sequence images:
221	20	6	27	26	19	18	9	33	10	22	12	15	35	24	11	23
221	retrieval times:
221	4.584	10.32	8.31	30.486	31.144	46.147	32.227	66.913	49.603	15.911	7.938	31.537	18.896	7.798	12.659	5.073
221	retrieval order:
221	4	2	6	14	12	11	15	8	9	16	1	3	5	10	7	13
221	number of correct answers:
221	8
221	DIGITS EXPERIMENT
221	stimulus digits:
221	3	4	8	9	7	7	8	2	9	9	8	8	2	8	9	6
221	memorization time:
221	264.672
221	retrieved digits:
221	3	4	8	9	7	7	8	2	9	9	8	8	2	8	9	6
221	retrieval times:
221	6.994	1.63	5.109	4.538	12.151	4.213	2.15	6.385	2.494	3.616	2.545	4.066	1.795	36.263	3.252	1.753
221	retrieval order:
221	8	1	3	12	7	4	14	10	2	9	11	15	13	5	6	16
221	number of correct answers:
221	16
221	WORDS EXPERIMENT
221	stimulus words:
221	scarpa	miele	pizza	stella	pennello	torta	panda	fiore	palla	cesto	mappa	gallina	mattoni	mucca	birra	bicchiere
221	memorization time:
221	103.173
221	retrieved words:
221	scarpa	miele	pizza	stella	pennello	torta	panda	fiore	palla	cesto	mappa	gallina	mattoni	mucca	bicchiere	birra
221	retrieval times:
221	5.453	10.688	14.01	11.994	9.46	8.897	38.588	49.563	6.706	8.107	5.255	19.096	10.252	4.453	7.243	5.319
221	retrieval order:
221	13	12	3	7	5	15	10	16	1	2	6	11	4	8	14	9
221	number of correct answers:
221	14
221	IMAGES EXPERIMENT
221	stimulus images:
221	40	9	42	2	15	32	4	21	44	18	7	38	25	31	20	24
221	memorization time:
221	67.659
221	retrieved images:
221	40	9	42	2	15	32	21	10	44	18	4	38	25	31	20	24
221	retrieval times:
221	3.78	3.54	13.999	13.375	7.099	2.947	60.027	51.264	6.306	3.594	61.346	14.386	26.304	6.081	9.184	4.78
221	retrieval order:
221	13	11	7	15	3	9	16	2	1	8	14	4	12	5	6	10
221	number of correct answers:
221	13
