# Supplementary material for: Working Memory Training: Assessing the Efficiency of Mnemonic Strategies
Source: Entropy (Basel). 2020 May 20;22(5):577. doi: 10.3390/e22050577 (PMC7517097; doi:10.3390/e22050577)
Supplement: Supplementary file 1 [file entropy-22-00577-s001.zip › data/experimentals/pomeriggio_222_201909111440.csv]

#Expyriment 0.9.1b2 (Python 3.6.6)	.xpd-file	coding: cp1252
#date: Wed Sep 11 2019 14:40:19
#--EXPERIMENT INFO
#e mainfile: pomeriggio.py
#e sha1: None
#e modules:
#e Experiment: Working memory experiment
#e no between subject factors
#--SUBJECT INFO
#s id: 222
subject_id
222	AUDIO WORDS EXPERIMENT
222	stimulus audio words:
222	bruco	bomba	trofeo	foglie	serpente	gatto	pasta	pizza	limone	giornale	fuoco	palma	bicchiere	fiore	panino	patata
222	memorization time after each word:
222	1.05	1.042	1.05	1.051	1.051	1.051	1.046	1.051	1.053	1.05	1.05	1.046	1.054	1.047	1.056	1.056
222	memorization time after all words:
222	11.984
222	retrieved audio words:
222	bruco	bomba	trofeo	foglie	serpente	gatto	pasta	pizza	limone	limone	giornale	palma	bicchiere	fiore	panino	patata
222	retrieval times:
222	4.584	6.535	5.788	6.572	13.79	3.905	13.968	9.705	42.256	5.664	54.294	15.804	17.117	21.06	8.665	7.143
222	retrieval order:
222	14	15	1	2	5	9	13	12	7	6	3	11	10	8	4	16
222	number of correct answers:
222	14
222	IMAGES SEQUENCE EXPERIMENT
222	stimulus sequence images:
222	9	4	46	20	25	5	3	44	13	26	18	29	45	11	47	42
222	memorization time after each word:
222	0.086	0.05	0.053	0.061	0.057	0.053	0.054	0.045	0.071	0.056	0.054	0.055	0.059	0.054	0.056	0.055
222	memorization time after all words:
222	1.52
222	retrieved sequence images:
222	9	4	46	20	25	13	3	44	13	26	18	29	45	11	47	42
222	retrieval times:
222	3.216	12.084	5.635	4.644	4.144	3.136	10.552	8.694	15.728	10.093	9.022	6.536	5.145	16.086	6.63	5.034
222	retrieval order:
222	14	13	16	2	1	7	10	6	15	9	3	8	11	4	5	12
222	number of correct answers:
222	15
222	DIGITS EXPERIMENT
222	stimulus digits:
222	9	9	9	4	1	6	4	3	2	5	2	6	7	6	7	2
222	memorization time:
222	171.645
222	retrieved digits:
222	9	9	9	4	1	6	4	3	2	5	2	6	7	5	7	6
222	retrieval times:
222	2.297	4.03	2.624	3.838	3.02	3.913	5.087	2.884	3.421	2.061	1.243	13.265	2.076	3.72	2.722	2.929
222	retrieval order:
222	5	14	4	16	2	12	7	6	15	8	3	13	9	1	10	11
222	number of correct answers:
222	14
222	WORDS EXPERIMENT
222	stimulus words:
222	pasta	trofeo	palla	bicchiere	pennello	guanti	banana	carrello	gatto	panino	foglie	scarpa	giornale	fuoco	canoa	bruco
222	memorization time:
222	163.458
222	retrieved words:
222	pasta	trofeo	palla	bicchiere	pennello	guanti	banana	carrello	gatto	panino	foglie	scarpa	giornale	fuoco	canoa	bruco
222	retrieval times:
222	7.148	2.605	8.058	3.094	8.433	9.45	7.487	5.002	4.132	5.348	5.495	5.824	6.91	6.601	4.524	10.229
222	retrieval order:
222	6	8	5	9	4	10	3	1	2	7	16	12	15	14	11	13
222	number of correct answers:
222	16
222	IMAGES EXPERIMENT
222	stimulus images:
222	19	43	24	7	8	2	38	10	13	35	25	9	30	16	33	27
222	memorization time:
222	118.682
222	retrieved images:
222	19	43	24	7	8	2	38	10	13	35	25	9	30	16	33	27
222	retrieval times:
222	4.615	5.64	2.865	1.91	4.089	3.101	5.343	5.338	9.926	2.731	6.58	5.072	5.002	10.078	5.765	23.692
222	retrieval order:
222	11	5	2	9	10	12	15	7	1	14	3	4	16	13	6	8
222	number of correct answers:
222	16
