# Supplementary material for: Working Memory Training: Assessing the Efficiency of Mnemonic Strategies
Source: Entropy (Basel). 2020 May 20;22(5):577. doi: 10.3390/e22050577 (PMC7517097; doi:10.3390/e22050577)
Supplement: Supplementary file 1 [file entropy-22-00577-s001.zip › data/experimentals/pomeriggio_223_201909111448.csv]

#Expyriment 0.9.1b2 (Python 3.6.6)	.xpd-file	coding: cp1252
#date: Wed Sep 11 2019 14:48:16
#--EXPERIMENT INFO
#e mainfile: pomeriggio.py
#e sha1: None
#e modules:
#e Experiment: Working memory experiment
#e no between subject factors
#--SUBJECT INFO
#s id: 223
subject_id
223	AUDIO WORDS EXPERIMENT
223	stimulus audio words:
223	canoa	gatto	pizza	foglie	fragola	patata	mattoni	scarpa	panino	birra	fungo	panda	sapone	giornale	pesce	trofeo
223	memorization time after each word:
223	1.05	1.05	1.05	1.051	1.049	1.049	1.048	1.05	1.046	1.047	1.049	1.043	1.052	1.053	1.05	1.052
223	memorization time after all words:
223	45.736
223	retrieved audio words:
223	canoa	gatto	pizza	foglie	fragola	patata	mattoni	scarpa	panino	birra	fungo	panda	sapone	giornale	pesce	trofeo
223	retrieval times:
223	6.084	2.92	7.19	13.217	13.738	42.691	6.828	20.164	9.477	7.096	12.844	4.547	7.557	18.453	3.083	3.53
223	retrieval order:
223	5	8	16	1	6	2	13	9	14	4	3	11	12	10	7	15
223	number of correct answers:
223	16
223	IMAGES SEQUENCE EXPERIMENT
223	stimulus sequence images:
223	25	26	30	27	44	2	18	33	19	31	34	24	38	15	42	28
223	memorization time after each word:
223	0.052	0.05	0.05	0.055	0.068	0.054	0.055	0.062	0.059	0.053	0.055	0.05	0.034	0.034	0.036	0.054
223	memorization time after all words:
223	0.992
223	retrieved sequence images:
223	25	26	30	27	44	2	18	33	19	31	34	24	38	15	42	28
223	retrieval times:
223	5.47	4.732	11.954	4.694	5.09	15.315	13.871	6.071	6.545	5.285	9.172	6.261	5.761	23.838	8.869	8.273
223	retrieval order:
223	14	8	4	6	2	10	13	15	3	11	12	1	7	16	9	5
223	number of correct answers:
223	16
223	DIGITS EXPERIMENT
223	stimulus digits:
223	1	1	4	3	2	6	2	5	6	1	2	4	8	3	6	1
223	memorization time:
223	502.488
223	retrieved digits:
223	1	1	4	3	2	6	2	5	6	1	2	4	8	3	6	1
223	retrieval times:
223	6.149	1.599	5.305	2.183	3.274	3.634	5.288	8.525	2.679	5.062	2.648	3.334	2.651	5.567	1.695	3.282
223	retrieval order:
223	8	5	1	14	13	16	9	11	12	15	7	2	4	6	3	10
223	number of correct answers:
223	16
223	WORDS EXPERIMENT
223	stimulus words:
223	pennello	bicchiere	patata	mattoni	vino	banana	palma	panda	pesce	fuoco	miele	bruco	sapone	fragola	palla	trofeo
223	memorization time:
223	278.758
223	retrieved words:
223	pennello	bicchiere	patata	mattoni	vino	banana	palma	panda	pennello	fuoco	miele	bruco	sapone	fragola	palla	trofeo
223	retrieval times:
223	19.921	5.286	6.386	6.633	3.508	3.764	6.324	3.389	2.772	6.398	4.89	5.894	4.164	11.537	5.021	2.876
223	retrieval order:
223	7	8	14	16	6	5	12	10	11	15	2	4	13	3	9	1
223	number of correct answers:
223	15
223	IMAGES EXPERIMENT
223	stimulus images:
223	47	23	35	39	40	20	15	2	12	4	34	29	32	46	33	45
223	memorization time:
223	282.763
223	retrieved images:
223	47	23	35	39	40	20	15	2	12	4	34	29	32	46	33	45
223	retrieval times:
223	4.675	3.735	4.426	7.573	3.005	7.867	4.902	4.44	10.565	4.608	9.423	8.543	7.984	6.234	3.502	4.683
223	retrieval order:
223	6	2	5	4	15	7	12	14	10	11	9	3	1	13	16	8
223	number of correct answers:
223	16
