# Supplementary material for: Working Memory Training: Assessing the Efficiency of Mnemonic Strategies
Source: Entropy (Basel). 2020 May 20;22(5):577. doi: 10.3390/e22050577 (PMC7517097; doi:10.3390/e22050577)
Supplement: Supplementary file 1 [file entropy-22-00577-s001.zip › data/experimentals/pomeriggio_224_201909111452.csv]

#Expyriment 0.9.1b2 (Python 3.6.6)	.xpd-file	coding: cp1252
#date: Wed Sep 11 2019 14:52:09
#--EXPERIMENT INFO
#e mainfile: pomeriggio.py
#e sha1: None
#e modules:
#e Experiment: Working memory experiment
#e no between subject factors
#--SUBJECT INFO
#s id: 224
subject_id
224	AUDIO WORDS EXPERIMENT
224	stimulus audio words:
224	panda	elefante	gallina	mucca	patata	palla	martello	cesto	foglie	pizza	cocco	mattoni	limone	bicchiere	valigia	fiore
224	memorization time after each word:
224	1.055	1.052	1.057	1.058	1.059	1.068	1.051	1.059	1.056	1.055	1.055	1.057	1.052	1.053	1.045	1.052
224	memorization time after all words:
224	3.289
224	retrieved audio words:
224	panda	elefante	gallina	mucca	patata	palla	martello	cesto	foglie	pizza	cocco	mattoni	limone	bicchiere	valigia	fiore
224	retrieval times:
224	2.227	37.991	7.503	25.635	73.488	15.724	14.1	52.375	7.351	11.218	25.363	15.508	20.822	15.885	9.743	2.573
224	retrieval order:
224	15	12	10	3	9	16	7	13	5	2	8	14	11	6	1	4
224	number of correct answers:
224	16
224	IMAGES SEQUENCE EXPERIMENT
224	stimulus sequence images:
224	42	10	22	8	20	27	7	35	30	34	26	46	41	36	17	33
224	memorization time after each word:
224	0.068	0.06	0.056	0.066	0.054	0.056	0.062	0.062	0.077	0.064	0.053	0.059	0.037	0.044	0.039	0.037
224	memorization time after all words:
224	2.425
224	retrieved sequence images:
224	42	10	22	8	20	27	7	35	30	34	26	46	41	36	17	33
224	retrieval times:
224	7.123	6.546	5.314	6.848	11.304	15.397	11.695	13.123	11.847	8.757	12.944	5.483	10.483	8.963	11.047	51.696
224	retrieval order:
224	15	6	3	1	8	14	13	9	10	4	2	7	5	16	11	12
224	number of correct answers:
224	16
224	DIGITS EXPERIMENT
224	stimulus digits:
224	9	7	1	5	5	4	8	6	1	5	4	8	2	2	6	5
224	memorization time:
224	343.582
224	retrieved digits:
224	9	5	1	5	5	4	8	6	1	5	4	8	2	2	6	5
224	retrieval times:
224	3.077	43.251	17.549	15.201	35.408	8.856	17.323	4.371	15.472	4.7	13.248	4.045	11.43	3.802	14.262	2.331
224	retrieval order:
224	6	14	7	2	11	12	9	3	13	15	10	16	4	8	5	1
224	number of correct answers:
224	15
224	WORDS EXPERIMENT
224	stimulus words:
224	gallina	bicchiere	miele	birra	pennello	fungo	mappa	trofeo	canoa	guanti	patata	fragola	chiave	banana	stella	martello
224	memorization time:
224	204.27
224	retrieved words:
224	gallina	bicchiere	miele	birra	fungo	pennello	mappa	trofeo	canoa	guanti	patata	fragola	chiave	banana	stella	martello
224	retrieval times:
224	76.844	12.038	17.652	11.868	5.783	4.15	13.083	5.531	5.995	20.089	17.363	9.08	13.981	24.184	3.554	6.464
224	retrieval order:
224	16	7	10	3	11	1	13	2	12	15	14	8	4	6	5	9
224	number of correct answers:
224	14
224	IMAGES EXPERIMENT
224	stimulus images:
224	38	34	20	14	35	4	12	24	16	17	19	46	44	11	47	8
224	memorization time:
224	179.395
224	retrieved images:
224	38	34	20	14	35	4	12	24	16	17	19	26	44	11	47	8
224	retrieval times:
224	6.093	10.342	11.296	14.354	5.871	9.141	7.213	4.812	5.371	14.453	20.286	79.696	17.768	8.428	7.429	14.448
224	retrieval order:
224	3	10	8	6	16	7	13	15	5	9	1	14	2	12	11	4
224	number of correct answers:
224	15
