# Supplementary material for: Working Memory Training: Assessing the Efficiency of Mnemonic Strategies
Source: Entropy (Basel). 2020 May 20;22(5):577. doi: 10.3390/e22050577 (PMC7517097; doi:10.3390/e22050577)
Supplement: Supplementary file 1 [file entropy-22-00577-s001.zip › data/README.txt]

README file


files called mattina*.csv contain results of the n-back test.

more specifically, they contain:
the first element of each line is the subject_id.

experiment_id
a list of 100 values indicating the id of the image_shown during the n-back experiment
a list of 100 binary values indicating a correct (1) or incorrect (0) answer.


files called pomeriggio*.csv contain the results for the experiment.

the first element of each line is the subject_id.
the remaining content of the file should be self-explanatory.

Once the corpus of words is sorted in alphabetical order, the indices of the images follow the same order, e.g. image_id=1 --> banana.
